# Supplementary material for: The Reference Transcriptome of the Adult Female Biting Midge (Culicoides sonorensis) and Differential Gene Expression Profiling during Teneral, Blood, and Sucrose Feeding Conditions
Source: PLoS One. 2014 May 27;9(5):e98123. doi: 10.1371/journal.pone.0098123 (PMC4035326; doi:10.1371/journal.pone.0098123)
Supplement: File S1 — Tables S1–S12. Table S1. Sample trimming results of 2×101 bp PE Illumina. Table S2. BlastX alignment of the Culicoides unigene to the NR, and Aedes and Culex transcriptomes. Table S3. Unique GO accessions of the Culicoides transcriptome mapped to the GO database. Table S4. Top 100 genes with at least 2-fold increase in abundance in early response to a blood meal. Table S5. Effect of blood feeding on differential expression of genes in female Culicoides sonorensis. Table S6. Significant differentially expressed genes between teneral and early blood-fed C. sonorensis. Table S7. Significant differentially expressed genes between teneral and late blood-fed C. sonorensis. Table S8. Significant differentially expressed genes between early and late blood-fed C. sonorensis. Table S9. Significant differentially expressed genes between teneral and early sugar-fed C. sonorensis. Table S10. Significant differentially expressed genes between teneral and late sugar-fed C. sonorensis. Table S11. Effect of sucrose feeding on differential expression of genes in female Culicoides sonorensis. Table S12. Differential expression of putative housekeeping or reference genes in C. sonorensis. (XLSX) [file pone.0098123.s003.xlsx]

## Sheet: Table S1
Table S1. Sample trimming results of 2x101bp PE Illumina
Treatment	raw reads	raw trimmed	dropped	final pairs
Teneral	56984008	53963253	1228006	2.69816e+07
Teneral replicate	52018854	41567782	6619141	20783891
Blood early	37648663	29764456	6054671	14882228
Blood early replicate	51616403	48605840	1366643	24302920
Sugar early	79783666	76159502	832282	38079751
Sugar early replicate	49300138	47770713	171255	2.38854e+07
Blood late	47369690	45571118	181998	22785559
Blood late replicate	72743671	70259146	235368	35129573
Sugar late	49649936	48069073	185795	2.40345e+07
Sugar late replicate	54405450	52815358	169750	26407679

## Sheet: Table S2
Table S2. BlastX alignment of the Culicoides unigene to the NR, and Aedes and Culex transcriptomes
Sequence name	Hit ACC (NR)	Sequence desc (NR)	Aedes Gene	Sequence desc (Aedes)	Culex Gene	Sequence desc (Culex)	Sequence length (coding)
m.1	XP_001647914	aael000031- partial	AAEL000007-RA	conserved hypothetical protein	CPIJ016954-RA	conserved hypothetical protein	688
m.10	XP_558570	tctex1 domain-containing protein 3	AAEL014243-RA	conserved hypothetical protein	CPIJ005521-RA	conserved hypothetical protein	387
m.100	AEB39643	isoform c	AAEL001584-RA	conserved hypothetical protein	CPIJ017374-RA	conserved hypothetical protein	573
m.1000	ZP_08342482	glutathione-binding protein gsib	no homolog found	no homolog found	no homolog found	no homolog found	999
m.10000	no homolog found	cec-a (defense)	no homolog found	no homolog found	no homolog found	no homolog found	538
m.10001	no homolog found	no homolog found	no homolog found	no homolog found	no homolog found	no homolog found
m.10003	no homolog found	no homolog found	no homolog found	no homolog found	no homolog found	no homolog found
m.10005	4HQD_A	achain crystal structure of engineered northeast structural genomics consortium target	AAEL002366-RA	conserved hypothetical protein	CPIJ802459-RA	conserved hypothetical protein	1455
m.10006	XP_001842959	kappa b-ras	AAEL003817-RA	kappa b-ras	CPIJ001290-RA	kappa b-ras	621
m.10008	XP_001649677	isoform a	AAEL014821-RA	hypothetical protein	CPIJ011826-RA	conserved hypothetical protein	606
m.10009	XP_310786	nicotinic acetylcholine receptor	AAEL004061-RA	acetylcholine receptor protein alpha 1, 2, 3, 4 invertebrate	CPIJ801883-RA	acetylcholine receptor protein alpha 1, putative	1884
m.1001	XP_001649336	mitochondrial ribosomal protein s7	AAEL004527-RA	mitochondrial ribosomal protein S7	no homolog found	no homolog found	672
m.10010	no homolog found	no homolog found	no homolog found	no homolog found	no homolog found	no homolog found
m.10018	XP_001864467	apobec1 complementation factor	AAEL009575-RA	conserved hypothetical protein	CPIJ014312-RA	conserved hypothetical protein	1983
m.1002	XP_003245995	bel12_ag transposon polyprotein	AAEL017200-RA	no homolog found	CPIJ011890-RA	beta chain spectrin	2353
m.10022	XP_001687944	AGAP007383-PA	AAEL010109-RA	conserved hypothetical protein	CPIJ010733-RA	conserved hypothetical protein	627
m.10024	ADP69283	cg11136-like protein	AAEL010111-RA	leucine-rich transmembrane protein	CPIJ010732-RA	leucine-rich transmembrane protein	2271
m.10027	XP_001359550	serine threonine-protein kinase mph1	AAEL011118-RA	dual specificity protein kinase	CPIJ013391-RA	serine/threonine-protein kinase mph1	2031
m.10028	no homolog found	no homolog found	no homolog found	no homolog found	no homolog found	no homolog found
m.1003	XP_318996	endocuticle structural glycoprotein bd-	AAEL003272-RA	pupal cuticle protein 78E, putative	CPIJ009326-RA	endocuticle structural glycoprotein SgAbd-4	408
m.10031	XP_001843794	sodium-dependent excitatory amino acid transporter	AAEL000714-RA	sodium-dependent excitatory amino acid transporter	CPIJ801784-RA	sodium-dependent excitatory amino acid transporter	1395
m.10032	XP_003401415	max dimerization-like protein	AAEL006567-RA	max binding protein, mnt	CPIJ015473-RA	max binding protein	651
m.10034	EFW45871	leucine-rich repeat-containing protein 15-like	AAEL001766-RA	leucine-rich transmembrane proteins	CPIJ801502-RA	leucine-rich repeat-containing G-protein coupled receptor 4 precursor	942
m.10035	no homolog found	no homolog found	no homolog found	no homolog found	no homolog found	no homolog found
m.10036	XP_003401019	variable lymphocyte receptor diversity region	AAEL001788-RA	hypothetical protein	CPIJ006841-RA	SAPS287	648
m.10037	no homolog found	no homolog found	no homolog found	no homolog found	no homolog found	no homolog found
m.1004	XP_003426688	ankyrin repeat domain protein	no homolog found	no homolog found	CPIJ000716-RA	ion channel nompc	1284
m.10040	XP_001651701	wd repeat protein 46	AAEL005932-RA	conserved hypothetical protein	CPIJ001314-RA	WD repeat protein 46	1674
m.10042	XP_001655638	nuclear pore complex protein nup93	AAEL011682-RA	nuclear pore complex protein nup93 (nucleoporin nup93) (dead eye protein)	CPIJ005792-RA	nuclear pore complex protein Nup93	1887
m.10046	XP_001655639	adp-ribosylation factor-like protein 2-binding protein	AAEL011685-RA	conserved hypothetical protein	CPIJ005793-RA	binder of Arl Two	432
m.10047	ADD19600	hypothetical conserved protein	AAEL001011-RA	conserved hypothetical protein	CPIJ000155-RA	conserved hypothetical protein	1122
m.10049	no homolog found	no homolog found	no homolog found	no homolog found	no homolog found	no homolog found
m.1005	no homolog found	no homolog found	no homolog found	no homolog found	no homolog found	no homolog found
m.10051	XP_320869	u1 small nuclear ribonucleoprotein a	AAEL002980-RA	U1 small nuclear ribonucleoprotein A	CPIJ019134-RA	U1 small nuclear ribonucleoprotein A	639
m.10052	XP_001651300	isoform b	AAEL000818-RA	conserved hypothetical protein	CPIJ008151-RA	conserved hypothetical protein	1581
m.10054	XP_001849786	isoform d	AAEL000818-RA	conserved hypothetical protein	CPIJ008151-RA	conserved hypothetical protein	1449
m.10056	no homolog found	no homolog found	no homolog found	no homolog found	no homolog found	no homolog found
m.10058	XP_001659911	lachesin	AAEL009295-RA	lachesin	CPIJ008616-RA	lachesin	1095
m.10059	XP_002430864	phospholipid scramblase 1	AAEL010661-RA	phospholipid scramblase 1,	CPIJ005657-RA	phospholipid scramblase 1, putative	699
m.1006	no homolog found	no homolog found	no homolog found	no homolog found	no homolog found	no homolog found
m.10060	XP_001659539	protein fam117b-like isoform 1	AAEL001520-RA	conserved hypothetical protein	CPIJ011165-RA	conserved hypothetical protein	1059
m.10062	no homolog found	no homolog found	no homolog found	no homolog found	no homolog found	no homolog found
m.10064	no homolog found	no homolog found	no homolog found	no homolog found	no homolog found	no homolog found
m.10065	XP_966556	wd40 protein	AAEL001211-RA	COMPASS component SWD2, putative	CPIJ005918-RA	WD repeat protein 82	951
m.10067	XP_001849905	isoform a	AAEL014821-RA	hypothetical protein	CPIJ008409-RA	conserved hypothetical protein	576
m.1007	no homolog found	no homolog found	no homolog found	no homolog found	no homolog found	no homolog found
m.1008	no homolog found	no homolog found	no homolog found	no homolog found	no homolog found	no homolog found
m.10080	NP_001259108	isoform b	AAEL000818-RA	conserved hypothetical protein	CPIJ008405-RA	plekhh1	4197
m.10082	NP_001259108	isoform b	AAEL000818-RA	conserved hypothetical protein	CPIJ008405-RA	plekhh1	4173
m.10090	XP_002071794	isoform a	AAEL014821-RA	hypothetical protein	CPIJ008405-RA	plekhh1	2352
m.10091	XP_002071794	isoform a	AAEL014821-RA	hypothetical protein	CPIJ008405-RA	plekhh1	2328
m.101	XP_001656165	4-coumarate- ligase 1	AAEL002940-RA	AMP dependent ligase	CPIJ019477-RA	4-coumarate-CoA ligase 1	1380
m.1010	no homolog found	no homolog found	no homolog found	no homolog found	no homolog found	no homolog found
m.10106	XP_313649	pyrroline-5-carboxylate dehydrogenase	AAEL005422-RA	pyrroline-5-carboxylate dehydrogenase	CPIJ007660-RA	pyrroline-5-carboxylate dehydrogenase	1707
m.10107	XP_001654298	40s ribosomal protein s2	AAEL010168-RB	40S ribosomal protein S2	CPIJ010326-RA	40S ribosomal protein S2	840
m.10108	XP_001655811	crossover junction endonuclease mus81	AAEL011993-RD	conserved hypothetical protein	CPIJ000871-RA	crossover junction endonuclease MUS81	1338
m.10109	XP_002099736	crossover junction endonuclease mus81	AAEL011993-RD	conserved hypothetical protein	CPIJ000871-RA	crossover junction endonuclease MUS81	570
m.1011	AAV84224	variable lymphocyte receptor a	AAEL801299-RA	mitotic protein phosphatase 1 regulator, putative	CPIJ001169-RA	kek1, putative	495
m.10110	XP_316295	esterase b1	AAEL010389-RA	0	CPIJ013918-RA	esterase B1 precursor	1797
m.10112	EFR30006	domain-containing histone demethylation protein 3c	AAEL010522-RA	conserved hypothetical protein	CPIJ011492-RA	JmjC domain-containing histone demethylation protein 3C	1425
m.10113	no homolog found	no homolog found	no homolog found	no homolog found	no homolog found	no homolog found
m.10114	ADD20318	short-chain dehydrogenase	AAEL008016-RA	short-chain dehydrogenase	CPIJ011767-RA	short-chain dehydrogenase	954
m.10115	XP_001861976	transmembrane protein 53-like	AAEL010771-RA	conserved hypothetical protein	CPIJ012004-RA	transmembrane protein 53-B	825
m.10117	XP_001846856	ppargamma constitutive coactivator 1	AAEL005000-RA	conserved hypothetical protein	CPIJ005420-RA	PPARgamma constitutive coactivator 1	1200
m.10118	XP_001656456	constitutive coactivator of peroxisome proliferator-activated receptor gamma	AAEL000426-RA	hypothetical protein	CPIJ018861-RA	conserved hypothetical protein	536
m.1012	XP_314480	odorant receptor	AAEL001510-RA	odorant receptor	CPIJ802542-RA	conserved hypothetical protein	578
m.10120	XP_001848023	dorsal-ventral patterning protein sog-like	AAEL005627-RA	chordin	CPIJ006317-RA	chordin	2925
m.10121	XP_001653618	kayak isoform a	AAEL008953-RC	conserved hypothetical protein	CPIJ003767-RA	conserved hypothetical protein	1221
m.10124	AAV54062	isoform f	AAEL008126-RA	GPCR Latrophilin Family	CPIJ007249-RA	conserved hypothetical protein	2892
m.10128	AAW65858	isoform e	AAEL008126-RA	GPCR Latrophilin Family	CPIJ007249-RA	conserved hypothetical protein	3843
m.1013	EAX06041	retrovirus-related pol polyprotein line-1	no homolog found	no homolog found	no homolog found	no homolog found	444
m.10131	XP_309559	tudor domain-containing protein 7-like	AAEL010311-RA	conserved hypothetical protein	CPIJ007981-RA	conserved hypothetical protein	927
m.10133	XP_001654423	tudor domain-containing protein 7-like	AAEL010311-RA	conserved hypothetical protein	CPIJ007981-RA	conserved hypothetical protein	2229
m.10134	no homolog found	no homolog found	no homolog found	no homolog found	no homolog found	no homolog found
m.10135	no homolog found	no homolog found	no homolog found	no homolog found	no homolog found	no homolog found
m.10137	XP_001854649	lethal isoform a	AAEL012930-RB	conserved hypothetical protein	CPIJ010111-RA	conserved hypothetical protein	2478
m.1014	no homolog found	no homolog found	no homolog found	no homolog found	no homolog found	no homolog found
m.10141	CAM12801	tpa: voltage-gated sodium channel alpha subunit	AAEL006019-RC	voltage-gated sodium channel	CPIJ017894-RA	voltage-gated sodium channel	6228
m.10142	XP_001649312	cytochrome p450	AAEL009018-RA	cytochrome P450	CPIJ800172-RA	cytochrome P450 6a22	1530
m.1015	XP_002084970	tpa_inf: hdc10292	AAEL004798-RA	conserved hypothetical protein	CPIJ003962-RA	conserved hypothetical protein	1467
m.10156	XP_001649312	cytochrome p450	AAEL009018-RA	cytochrome P450	CPIJ800172-RA	cytochrome P450 6a22	1446
m.10159	CAM12801	tpa: voltage-gated sodium channel alpha subunit	AAEL006019-RC	voltage-gated sodium channel	CPIJ017894-RA	voltage-gated sodium channel	6204
m.10163	XP_001656617	protein fam92a1	AAEL003268-RA	conserved hypothetical protein	CPIJ010983-RA	conserved hypothetical protein	963
m.10169	XP_003379381	trypsin inhibitor like cysteine rich domain protein	AAEL013122-RA	conserved hypothetical protein	CPIJ016737-RA	scavenger receptor cysteine-rich protein precursor	846
m.1017	JAA61156	tick partial	no homolog found	no homolog found	no homolog found	no homolog found	409
m.10170	XP_003379381	chymotrypsin elastase isoinhibitor 1	AAEL000317-RA	cysteine-rich venom protein, putative	CPIJ016737-RA	scavenger receptor cysteine-rich protein precursor	654
m.10171	no homolog found	no homolog found	no homolog found	no homolog found	no homolog found	no homolog found
m.10173	XP_001649738	multidrug resistance protein 2 (atp-binding cassette protein c)	AAEL004743-RB	multidrug resistance protein 2 (ATP-binding cassette protein c)	CPIJ011963-RA	multidrug resistance-associated protein 1	546
m.10174	XP_309203	chondroitin sulfate synthase 1-like	AAEL006466-RA	chondroitin synthase	CPIJ015759-RA	chondroitin sulfate synthase 1	2670
m.10175	XP_309203	chondroitin sulfate synthase 1-like	AAEL006466-RA	chondroitin synthase	CPIJ015759-RA	chondroitin sulfate synthase 1	2691
m.10182	EFN88815	fibril-forming collagen alpha chain-like	AAEL005376-RA	predicted protein	CPIJ000931-RA	conserved hypothetical protein	1965
m.10184	EGI69342	macrophage receptor marco	AAEL005376-RA	predicted protein	CPIJ802363-RA	collagen IV alpha 1 chain precursor	642
m.10186	XP_003703427	ectodermal cg6611-pa	no homolog found	no homolog found	no homolog found	no homolog found	392
m.10187	EGI70006	isoform e	AAEL008126-RA	GPCR Latrophilin Family	no homolog found	no homolog found	558
m.10188	AAO43403	late trypsin	AAEL009689-RA	serine protease	CPIJ004989-RA	chymotrypsin BII precursor	792
m.1019	XP_971867	cathepsin l	AAEL002833-RA	cathepsin l	CPIJ006471-RA	cathepsin l	408
m.10190	AAV84224	variable lymphocyte receptor diversity region	AAEL001788-RA	hypothetical protein	CPIJ006310-RA	leucine-rich transmembrane protein	1038
m.10191	XP_001660801	camp-dependent protein kinase catalytic subunit	AAEL001976-RA	cAMP-dependent protein kinase catalytic subunit	CPIJ801975-RA	protein kinase	1050
m.10192	XP_004086830	zinc finger protein 28-like	AAEL002120-RA	zinc finger protein	CPIJ006855-RA	zinc finger protein	1233
m.10193	XP_551869	general odorant-binding protein 56d	AAEL002606-RA	odorant-binding protein 56e, putative	CPIJ012719-RA	general odorant-binding protein 56d precursor	423
m.10199	EFR20383	pheromone binding protein	AAEL002626-RA	odorant-binding protein 56e, putative	CPIJ012719-RA	general odorant-binding protein 56d precursor	456
m.102	no homolog found	no homolog found	no homolog found	no homolog found	no homolog found	no homolog found
m.1020	XP_001978149	glucose dehydrogenase	AAEL004014-RA	glucose dehydrogenase	CPIJ007625-RA	alcohol dehydrogenase	351
m.10208	XP_001654687	low quality protein: nucleolar protein 12-like	AAEL000046-RA	conserved hypothetical protein	CPIJ013968-RA	conserved hypothetical protein	678
m.1021	XP_001648303	glucose dehydrogenase	AAEL004014-RA	glucose dehydrogenase	CPIJ001367-RA	glucose dehydrogenase	504
m.10211	XP_001974923	lateral muscles scarcer	AAEL002355-RA	conserved hypothetical protein	CPIJ003926-RA	conserved hypothetical protein	1113
m.10213	XP_001864691	zinc finger and scan domain-containing protein 22-like	AAEL011003-RA	hypothetical protein	CPIJ014135-RA	conserved hypothetical protein	489
m.10214	XP_001662893	wds	AAEL003001-RA	WD-repeat protein	CPIJ018264-RA	protein will die slowly	1062
m.10215	XP_317141	isoform a	AAEL014821-RA	hypothetical protein	CPIJ802427-RA	conserved hypothetical protein	750
m.10217	XP_309334	sentrin-specific protease 8	AAEL005475-RA	conserved hypothetical protein	CPIJ018117-RA	sentrin-specific protease 8	648
m.10219	XP_001650511	homeobox protein	AAEL005195-RA	homeobox protein	CPIJ002050-RA	homeobox protein	471
m.1022	AAV84224	variable lymphocyte receptor a diversity region	AAEL012412-RA	slit protein	CPIJ015804-RA	reticulon/nogo receptor	711
m.10220	XP_308706	distal- isoform b	AAEL001780-RA	homeobox protein distal-less dlx	CPIJ004948-RA	conserved hypothetical protein	963
m.10222	NP_001014484	tryptophan transporter	AAEL015287-RA	sodium/chloride dependent amino acid transporter	CPIJ012067-RA	orphan sodium	1917
m.10223	XP_001843421	coiled-coil domain-containing protein mitochondrial	AAEL011439-RA	paramyosin, putative	CPIJ002153-RA	paramyosin, putative	1635
m.10224	XP_001846080	protostome-specific isoform a	AAEL004819-RA	hypothetical protein	CPIJ004494-RA	conserved hypothetical protein	996
m.10225	XP_565462	glipr1-like protein 1-like	AAEL011798-RA	allergen, putative	CPIJ015026-RA	venom allergen 5	843
m.10226	XP_003453997	rna-directed dna polymerase from mobile element jockey-like	no homolog found	no homolog found	no homolog found	no homolog found	585
m.1023	no homolog found	no homolog found	no homolog found	no homolog found	no homolog found	no homolog found
m.10231	no homolog found	no homolog found	no homolog found	no homolog found	no homolog found	no homolog found
m.10233	no homolog found	no homolog found	no homolog found	no homolog found	no homolog found	no homolog found
m.10236	no homolog found	no homolog found	no homolog found	no homolog found	no homolog found	no homolog found
m.10238	XP_001122580	isoform b	AAEL000818-RA	conserved hypothetical protein	no homolog found	no homolog found	558
m.10239	XP_002059198	isoform b	AAEL000818-RA	conserved hypothetical protein	no homolog found	no homolog found	462
m.1024	XP_001847712	cytoplasmic dynein heavy chain	AAEL000885-RA	cytoplasmic dynein heavy chain	CPIJ005887-RA	cytoplasmic dynein heavy chain	2361
m.10241	XP_312097	ngfi-a-binding protein 1	AAEL002112-RA	conserved hypothetical protein	CPIJ004303-RA	conserved hypothetical protein	1725
m.10243	no homolog found	no homolog found	no homolog found	no homolog found	no homolog found	no homolog found
m.10246	no homolog found	no homolog found	no homolog found	no homolog found	no homolog found	no homolog found
m.1025	EFA08428	rna-directed dna polymerase from mobile element jockey- partial	no homolog found	no homolog found	no homolog found	no homolog found	1362
m.10253	XP_973852	cuticular protein 49ab	AAEL003218-RA	conserved hypothetical protein	CPIJ009330-RA	conserved hypothetical protein	1110
m.10256	XP_001662980	nck-interacting protein with sh3 domain-like	AAEL003036-RA	conserved hypothetical protein	CPIJ019280-RA	SH3 adapter protein SPIN90	2103
m.10258	XP_002013019	amino acids transporter	AAEL002525-RA	amino acids transporter	CPIJ015772-RA	amino acids transporter	1554
m.10259	no homolog found	no homolog found	no homolog found	no homolog found	no homolog found	no homolog found
m.1026	AAV84232	unknown	no homolog found	no homolog found	no homolog found	no homolog found	399
m.10260	XP_001659186	cytosolic carboxypeptidase-like protein 5-like	AAEL001406-RA	conserved hypothetical protein	CPIJ014534-RA	conserved hypothetical protein	1122
m.10264	XP_001864857	cytosolic carboxypeptidase-like protein 5-like	AAEL001406-RA	conserved hypothetical protein	CPIJ014533-RA	conserved hypothetical protein	3711
m.10265	XP_001864857	cytosolic carboxypeptidase-like protein 5-like	AAEL001406-RA	conserved hypothetical protein	CPIJ014533-RA	conserved hypothetical protein	1944
m.10267	XP_001849300	n-glycosylase dna lyase	AAEL013179-RA	8-oxoguanine DNA glycosylase	CPIJ007194-RA	N-glycosylase/DNA lyase	1056
m.1028	no homolog found	no homolog found	no homolog found	no homolog found	no homolog found	no homolog found
m.10287	AEX14535	period	AAEL008141-RA	period circadian protein	CPIJ007193-RA	period circadian protein	3330
m.1029	no homolog found	no homolog found	no homolog found	no homolog found	no homolog found	no homolog found
m.103	XP_001864109	ionotropic glutamate receptor-invertebrate	AAEL005875-RA	ionotropic glutamate receptor-invertebrate	CPIJ013866-RA	ionotropic glutamate receptor-invertebrate, putative	366
m.1030	XP_312397	cg10014 cg10014-pa	AAEL006924-RA	conserved hypothetical protein	CPIJ009593-RA	conserved hypothetical protein	369
m.1031	EFR28483	dscam	AAEL013409-RA	down syndrome cell adhesion molecule	CPIJ006175-RA	down syndrome cell adhesion molecule, putative	309
m.10318	no homolog found	no homolog found	no homolog found	no homolog found	no homolog found	no homolog found
m.1032	XP_313866	guanylyl cyclase receptor	AAEL013026-RA	guanylate cyclase	CPIJ004088-RA	guanylyl cyclase receptor	2043
m.10321	XP_001999169	elongin isoform b	AAEL010723-RA	conserved hypothetical protein	CPIJ003427-RA	transcription elongation factor B polypeptide 3	1224
m.1033	XP_003376808	retrovirus-related pol polyprotein from transposon tnt 1-94	AAEL017254-RA	0	CPIJ010032-RA	predicted protein	771
m.10332	XP_001647885	tctex1 domain-containing protein 2-like	AAEL000026-RA	dynein light chain, putative	CPIJ013963-RA	dynein light chain, putative	477
m.10334	XP_314086	isoform e	AAEL008126-RA	GPCR Latrophilin Family	CPIJ017079-RA	conserved hypothetical protein	1758
m.10335	XP_001661892	ntkl-binding protein 1	AAEL011765-RA	conserved hypothetical protein	CPIJ009880-RA	NTKL-binding protein 1	846
m.10336	AFZ78838	salivary lysozyme	AAEL005988-RA	C-Type Lysozyme (multi-lysozyme domain protein).	CPIJ005450-RA	lysozyme	519
m.10337	XP_001955389	GF18737	AAEL017407-RA	0	CPIJ001350-RA	conserved hypothetical protein	768
m.10338	XP_001869099	sulfotransferase	AAEL006334-RA	sulfotransferase (sult)	CPIJ017862-RA	sulfotransferase	984
m.1034	no homolog found	no homolog found	no homolog found	no homolog found	no homolog found	no homolog found
m.10340	XP_001651335	aael005685- partial	AAEL005685-RA	conserved hypothetical protein	CPIJ005284-RA	conserved hypothetical protein	1560
m.10344	XP_001662015	hypothetical protein AaeL_AAEL011874	AAEL011874-RA	conserved hypothetical protein	CPIJ007570-RA	conserved hypothetical protein	1143
m.10346	XP_002011553	small gtp-binding protein rab10	AAEL002155-RB	ras-related protein Rab-10, putative	CPIJ005169-RA	ras-related protein Rab-10, putative	612
m.10347	XP_001847780	neutral ceramidase	AAEL007030-RA	ceramidase	CPIJ005539-RA	ceramidase	1350
m.10348	ADX42272	heat shock protein 70 b2	AAEL801271-RA	0	CPIJ011081-RA	heat shock protein 70 B2	825
m.1035	XP_001653691	cytochrome p450	AAEL009018-RA	cytochrome P450	CPIJ015428-RA	cytochrome P450 3A19	1503
m.10350	AAB65093	lian-aa1 retrotransposon protein	no homolog found	no homolog found	no homolog found	no homolog found	300
m.10355	XP_002007494	secis-binding protein 2	AAEL011576-RA	conserved hypothetical protein	CPIJ018210-RA	conserved hypothetical protein	583
m.10357	XP_001663101	isoform a	AAEL014821-RA	hypothetical protein	CPIJ000006-RA	myotubularin	1499
m.10358	XP_001654798	methyltransferase-like protein 10-like	AAEL000284-RA	conserved hypothetical protein	CPIJ006933-RA	conserved hypothetical protein	666
m.10359	XP_001850003	zinc finger protein 8	AAEL002330-RA	conserved hypothetical protein	CPIJ007856-RA	zinc finger protein 8	1451
m.10360	XP_002065462	isoform c	AAEL001584-RA	conserved hypothetical protein	no homolog found	no homolog found	552
m.10380	XP_318596	dihydropyridine-sensitive l-type calcium channel	AAEL005392-RA	dihydropyridine-sensitive l-type calcium channel	CPIJ001793-RA	dihydropyridine-sensitive l-type calcium channel, putative	1122
m.1039	XP_312998	isoform a	AAEL014821-RA	hypothetical protein	CPIJ006986-RA	conserved hypothetical protein	423
m.10393	XP_318596	dihydropyridine-sensitive l-type calcium channel	AAEL005392-RA	dihydropyridine-sensitive l-type calcium channel	CPIJ001793-RA	dihydropyridine-sensitive l-type calcium channel, putative	3561
m.104	EFR20698	trpc channel interacting protein	AAEL004261-RA	conserved hypothetical protein	CPIJ014869-RA	conserved hypothetical protein	642
m.1040	XP_001847967	odorant receptor	AAEL001510-RA	odorant receptor	CPIJ802579-RA	odorant receptor, putative	648
m.1041	no homolog found	no homolog found	no homolog found	no homolog found	no homolog found	no homolog found
m.10410	XP_310748	clathrin coat assembly protein	AAEL000239-RA	clathrin coat assembly protein	CPIJ006303-RA	protein stoned-B	3033
m.10411	no homolog found	no homolog found	no homolog found	no homolog found	no homolog found	no homolog found
m.10413	XP_001843253	dna polymerase alpha 73kd	AAEL007692-RA	conserved hypothetical protein	CPIJ001713-RA	conserved hypothetical protein	1773
m.10414	XP_001654904	prenylated rab acceptor	AAEL010794-RA	prenylated rab acceptor	CPIJ009442-RA	prenylated Rab acceptor protein 1	594
m.10415	EFZ10604	bel12_ag transposon polyprotein	AAEL017200-RA	0	no homolog found	no homolog found	396
m.10416	CAJ14165	bel12_ag transposon polyprotein	AAEL017200-RA	0	no homolog found	no homolog found	1305
m.10417	XP_002132496	bel12_ag transposon polyprotein	AAEL017200-RA	0	no homolog found	no homolog found	386
m.10418	EFR30137	lipase 3	AAEL012350-RA	lipase 1 precursor	CPIJ002715-RA	lipase 3 precursor	1314
m.10419	XP_001654795	isoform a	AAEL014821-RA	hypothetical protein	CPIJ006936-RA	conserved hypothetical protein	1512
m.10420	ELT98242	hypothetical protein CAPTEDRAFT_109285, partial	no homolog found	no homolog found	no homolog found	no homolog found	780
m.10421	ELT98242	hypothetical protein CAPTEDRAFT_109285, partial	no homolog found	no homolog found	no homolog found	no homolog found	774
m.10422	XP_001648301	glucose dehydrogenase	AAEL004014-RA	glucose dehydrogenase	CPIJ007618-RA	alcohol dehydrogenase	1241
m.10429	XP_001651018	inhibitory pou	AAEL005507-RA	inhibitory pou	CPIJ014571-RA	inhibitory pou	1146
m.1043	XP_003395413	traf3-interacting protein 1-like	AAEL002173-RA	conserved hypothetical protein	CPIJ007396-RA	conserved hypothetical protein	711
m.10431	XP_001651018	inhibitory pou	AAEL005507-RA	inhibitory pou	CPIJ014571-RA	inhibitory pou	1110
m.10433	XP_001651018	inhibitory pou	AAEL005507-RA	inhibitory pou	CPIJ014571-RA	inhibitory pou	531
m.10435	XP_001864872	inhibitory pou	AAEL005507-RA	inhibitory pou	CPIJ014571-RA	inhibitory pou	513
m.10439	XP_001651018	inhibitory pou	AAEL005507-RA	inhibitory pou	CPIJ014571-RA	inhibitory pou	1053
m.10441	XP_001651018	inhibitory pou	AAEL005507-RA	inhibitory pou	CPIJ014571-RA	inhibitory pou	1089
m.10443	XP_319863	transmembrane and tpr repeat-containing protein cg4341-like	AAEL006967-RA	o-linked n-acetylglucosamine transferase, ogt	CPIJ000788-RA	o-linked n-acetylglucosamine transferase, ogt	1197
m.10444	XP_001688678	peptidoglycan recognition protein-	AAEL014989-RA	peptidoglycan recognition protein-1, putative	CPIJ008514-RA	peptidoglycan recognition protein-1, putative	771
m.10446	XP_001849854	conserved hypothetical protein	AAEL008895-RA	conserved hypothetical protein	CPIJ008358-RA	conserved hypothetical protein	678
m.10447	XP_001849854	conserved hypothetical protein	AAEL008895-RA	conserved hypothetical protein	CPIJ008358-RA	conserved hypothetical protein	630
m.10448	XP_001867964	synaptic vesicle protein	AAEL002738-RA	synaptic vesicle protein	CPIJ017566-RA	synaptic vesicle protein	1560
m.10449	XP_001659754	hypothetical protein AaeL_AAEL001600	AAEL001600-RB	conserved hypothetical protein	CPIJ003161-RA	conserved hypothetical protein	842
m.1045	EFR25283	aael017077- partial	AAEL017077-RB	0	CPIJ014043-RA	conserved hypothetical protein	492
m.10455	AAB65093	rna-directed dna polymerase from mobile element jockey-like	no homolog found	no homolog found	no homolog found	no homolog found	423
m.10456	AAV84224	insulin-like growth factor-binding protein complex acid labile chain	AAEL001766-RA	leucine-rich transmembrane proteins	CPIJ003213-RA	leucine-rich repeat transmembrane neuronal protein 2 precursor	611
m.10461	AAV84224	leucine-rich repeat-containing g-protein coupled receptor 6 isoform 2	AAEL001766-RA	leucine-rich transmembrane proteins	CPIJ005431-RA	gp150 protein	851
m.10462	no homolog found	no homolog found	no homolog found	no homolog found	no homolog found	no homolog found
m.10463	AAV84224	variable lymphocyte receptor diversity region	AAEL001788-RA	hypothetical protein	CPIJ015804-RA	reticulon/nogo receptor	885
m.10465	XP_001650620	methionyl-trna formyltransferase	AAEL005279-RA	methionyl-tRNA formyltransferase	CPIJ003753-RA	methionyl-tRNA formyltransferase	1059
m.10468	XP_001842236	ice_drome ame: full=caspase ame: full=drice contains: ame: full=caspase subunit p21 contains: ame: full=caspase subunit p12 flags: precursor	AAEL012143-RA	caspase	CPIJ802232-RA	caspase precursor	867
m.10469	no homolog found	no homolog found	no homolog found	no homolog found	no homolog found	no homolog found
m.1047	XP_004209391	tcb1 transposase	no homolog found	no homolog found	no homolog found	no homolog found	1167
m.10470	XP_320715	transaldolase	AAEL009389-RA	transaldolase	CPIJ010683-RA	transaldolase	1080
m.10471	XP_320715	transaldolase	AAEL009389-RA	transaldolase	CPIJ010683-RA	transaldolase	627
m.10472	no homolog found	no homolog found	no homolog found	no homolog found	no homolog found	no homolog found
m.10473	no homolog found	no homolog found	no homolog found	no homolog found	no homolog found	no homolog found
m.10474	no homolog found	no homolog found	no homolog found	no homolog found	no homolog found	no homolog found
m.10475	XP_001663222	aael013031- partial	AAEL013030-RA	hypothetical protein	CPIJ018911-RA	conserved hypothetical protein	1032
m.10477	XP_001662565	amp dependent ligase	AAEL012436-RA	AMP dependent ligase	CPIJ019477-RA	4-coumarate-CoA ligase 1	1647
m.10479	XP_001661516	isoform a	AAEL014821-RA	hypothetical protein	CPIJ002990-RA	conserved hypothetical protein	2703
m.1048	XP_001946764	dna topoisomerase 2-binding protein 1	no homolog found	no homolog found	CPIJ010004-RA	DNA topoisomerase 2-binding protein 1	483
m.10480	XP_001650671	hypothetical protein AaeL_AAEL000721	AAEL000721-RA	hypothetical protein	CPIJ000339-RA	conserved hypothetical protein	1158
m.10481	XP_001846295	isoform b	AAEL000818-RA	conserved hypothetical protein	CPIJ004531-RA	conserved hypothetical protein	1785
m.10482	ACV88429	isoform c	AAEL001584-RA	conserved hypothetical protein	CPIJ006335-RA	conserved hypothetical protein	588
m.10489	EHJ63585	isoform d	AAEL000818-RA	conserved hypothetical protein	CPIJ006335-RA	conserved hypothetical protein	1869
m.1049	XP_001842770	conserved hypothetical protein	AAEL008895-RA	conserved hypothetical protein	CPIJ001101-RA	conserved hypothetical protein	669
m.10490	XP_320676	cg1751-pa	AAEL003418-RA	microsomal signal peptidase 25 kda subunit	CPIJ010147-RA	signal peptidase complex subunit 2	582
m.10491	XP_002427825	ddb1- and cul4-associated factor 8-like	AAEL009447-RA	WD-repeat protein	CPIJ004565-RA	wd-repeat protein	2016
m.10493	XP_969557	vacuole membrane protein	AAEL007763-RA	vacuole membrane protein	no homolog found	no homolog found	616
m.10496	no homolog found	no homolog found	no homolog found	no homolog found	no homolog found	no homolog found
m.10498	no homolog found	no homolog found	no homolog found	no homolog found	no homolog found	no homolog found
m.105	EFA01586	guanine nucleotide exchange	no homolog found	no homolog found	no homolog found	no homolog found	315
m.10500	AAU06517	d7-related salivary protein	no homolog found	no homolog found	no homolog found	no homolog found	480
m.10501	XP_311921	nicotinic acetylcholine receptor subunit alpha 2	AAEL004032-RA	acetylcholine receptor protein alpha 1, 2, 3, 4 invertebrate	CPIJ007637-RA	acetylcholine receptor protein alpha 1, putative	1680
m.10502	XP_001847239	arsenical pump-driving atpase	AAEL011136-RA	ATPase ASNA1 homolog (EC 3.6.-.-)(Arsenite-stimulated ATPase)(Arsenical pump-driving ATPase homolog)	CPIJ005690-RA	arsenical pump-driving ATPase	996
m.10503	XP_001843766	isoform a	AAEL014821-RA	hypothetical protein	CPIJ801760-RA	conserved hypothetical protein	684
m.10504	XP_001843766	isoform a	AAEL014821-RA	hypothetical protein	CPIJ801760-RA	conserved hypothetical protein	1014
m.10506	XP_001843766	isoform a	AAEL014821-RA	hypothetical protein	CPIJ801760-RA	conserved hypothetical protein	884
m.1051	no homolog found	no homolog found	no homolog found	no homolog found	no homolog found	no homolog found
m.10516	XP_315117	iroquois-like protein	AAEL007505-RA	iroquois-class homeodomain protein irx	CPIJ000127-RA	iroquois-class homeodomain protein irx	2136
m.10526	XP_320433	g protein alpha s subunit gs1	AAEL003989-RA	GTP-binding protein alpha subunit, gna	CPIJ006458-RA	guanine nucleotide-binding protein G(s) subunit alpha	1155
m.10527	NP_726564	plasma membrane calcium isoform i	AAEL005561-RA	plasma membrane calcium-transporting ATPase 3 (pmca3)	CPIJ005742-RA	plasma membrane calcium-transporting ATPase 2	3603
m.1053	XP_001844089	conserved hypothetical protein	AAEL008895-RA	conserved hypothetical protein	CPIJ002480-RA	conserved hypothetical protein	921
m.10531	NP_001033803	plasma membrane calcium isoform j	AAEL005561-RA	plasma membrane calcium-transporting ATPase 3 (pmca3)	CPIJ005742-RA	plasma membrane calcium-transporting ATPase 2	3591
m.10535	XP_001657308	eukaryotic translation initiation factor 5a	AAEL003835-RC	initiation factor 5a	CPIJ001289-RA	eukaryotic translation initiation factor 5A	483
m.10536	XP_001657308	eukaryotic translation initiation factor 5a	AAEL003835-RC	initiation factor 5a	CPIJ001289-RA	eukaryotic translation initiation factor 5A	582
m.10537	XP_002059620	vacuole membrane protein	AAEL007763-RA	vacuole membrane protein	CPIJ013967-RA	transmembrane protein 49	1077
m.10538	XP_003708010	rrna-processing protein fcf1 homolog	AAEL007697-RA	conserved hypothetical protein	CPIJ801821-RA	rRNA-processing protein FCF1	603
m.10539	XP_001653385	pctp-like protein	AAEL001483-RA	conserved hypothetical protein	CPIJ009373-RA	conserved hypothetical protein	873
m.1054	no homolog found	no homolog found	no homolog found	no homolog found	no homolog found	no homolog found
m.10541	NP_649841	upf0668 protein c10orf76 homolog	AAEL011826-RA	conserved hypothetical protein	no homolog found	no homolog found	2040
m.10549	XP_312572	adam 17-like protease-like	AAEL003910-RA	adam	CPIJ005931-RA	ADAM 17 precursor	2343
m.1055	no homolog found	no homolog found	no homolog found	no homolog found	no homolog found	no homolog found
m.1056	XP_317481	homeobox protein	AAEL005195-RA	homeobox protein	CPIJ012081-RA	homeobox protein	636
m.10562	no homolog found	no homolog found	no homolog found	no homolog found	no homolog found	no homolog found
m.10563	NP_001166790	cuticular protein glycine-rich 13 precursor	AAEL001237-RA	conserved hypothetical protein	CPIJ009111-RA	conserved hypothetical protein	1041
m.10569	XP_003424224	u8-agatoxin-ao1a-like isoform 1	no homolog found	no homolog found	CPIJ000956-RA	conserved hypothetical protein	321
m.10570	XP_003249809	u8-agatoxin-ao1a-like isoform 2	no homolog found	no homolog found	CPIJ000956-RA	conserved hypothetical protein	348
m.10578	XP_001842736	e3 ubiquitin-protein ligase fancl	AAEL003271-RA	conserved hypothetical protein	CPIJ801483-RA	E3 ubiquitin-protein ligase FANCL	840
m.10579	XP_001661589	brahma associated protein 55kd	AAEL011317-RA	actin	CPIJ000995-RA	actin	1260
m.10581	XP_001237553	plasma kallikrein-like	AAEL007508-RA	oviductin	CPIJ004092-RA	oviductin	954
m.10584	XP_001844906	aael017526- partial	AAEL017526-RA	0	CPIJ003014-RA	conserved hypothetical protein	2910
m.10587	XP_002027587	isoform b	AAEL000818-RA	conserved hypothetical protein	CPIJ006826-RA	phosphatidylinositol-4-phosphate 5-kinase type i	1206
m.10588	XP_001661415	isoform b	AAEL000818-RA	conserved hypothetical protein	CPIJ009187-RA	ribonucleoprotein	2721
m.1059	XP_001658909	mitochondrial ribosomal	AAEL000180-RA	mitochondrial ribosomal protein, L17, putative	CPIJ000729-RA	mitochondrial ribosomal protein, L17, putative	339
m.10594	XP_001655902	imaginal discs arrested	AAEL002752-RA	anaphase-promoting complex, subunit-5, putative	CPIJ015211-RA	imaginal discs arrested, putative	2229
m.106	EEZ99726	nucleoside diphosphate kinase	AAEL012359-RA	nucleoside-diphosphate kinase NBR-A, putative	CPIJ004571-RA	nucleoside diphosphate kinase	327
m.1060	ADO16255	membrane glycoprotein lig-1	AAEL801299-RA	mitotic protein phosphatase 1 regulator, putative	CPIJ802471-RA	membrane glycoprotein LIG-1, putative	647
m.10601	XP_001655902	imaginal discs arrested	AAEL002752-RA	anaphase-promoting complex, subunit-5, putative	CPIJ019535-RA	imaginal discs arrested, putative	558
m.10602	JAA64370	gag-pol polyprotein	no homolog found	no homolog found	CPIJ003423-RA	AMP dependent ligase	522
m.10605	XP_002096188	isoform partial	AAEL003139-RB	short-chain dehydrogenase	CPIJ019605-RA	retinol dehydrogenase 14	513
m.10606	XP_002408713	transcription factor hes-	AAEL004106-RA	hairy protein	CPIJ004757-RA	protein hairy	1224
m.10608	XP_003701340	membrane metallo-endopeptidase-like 1-like	AAEL009895-RA	neprilysin	CPIJ007513-RA	neprilysin	2265
m.10609	no homolog found	no homolog found	no homolog found	no homolog found	no homolog found	no homolog found
m.1061	XP_001659150	lethal of scute	AAEL008346-RA	achaete-scute complex protein T3, putative	CPIJ008120-RA	conserved hypothetical protein	792
m.10610	no homolog found	no homolog found	no homolog found	no homolog found	no homolog found	no homolog found
m.10612	no homolog found	no homolog found	no homolog found	no homolog found	no homolog found	no homolog found
m.10614	XP_001807240	pol polyprotein	no homolog found	no homolog found	no homolog found	no homolog found	3456
m.10619	XP_001663941	transportin-serine arginine isoform a	AAEL003573-RA	transportin	CPIJ010425-RA	transportin-3	2784
m.1062	XP_002590966	protein isoform a	AAEL011238-RA	conserved hypothetical protein	CPIJ016737-RA	scavenger receptor cysteine-rich protein precursor	318
m.10620	XP_001869611	wd-repeat protein	AAEL005510-RA	WD-repeat protein	CPIJ019119-RA	wd-repeat protein	1963
m.10625	no homolog found	no homolog found	no homolog found	no homolog found	no homolog found	no homolog found
m.10627	no homolog found	no homolog found	no homolog found	no homolog found	no homolog found	no homolog found
m.10628	no homolog found	no homolog found	no homolog found	no homolog found	no homolog found	no homolog found
m.10629	no homolog found	no homolog found	no homolog found	no homolog found	no homolog found	no homolog found
m.10630	no homolog found	no homolog found	no homolog found	no homolog found	no homolog found	no homolog found
m.10631	no homolog found	no homolog found	no homolog found	no homolog found	no homolog found	no homolog found
m.10633	no homolog found	no homolog found	no homolog found	no homolog found	no homolog found	no homolog found
m.10634	EFR21356	mitochondrial nadh:ubiquinone oxidoreductase subunit	AAEL013876-RA	mitochondrial NADH:ubiquinone oxidoreductase B14.7 subunit, putative	CPIJ011269-RA	mitochondrial NADH:ubiquinone oxidoreductase B14.7 subunit, putative	519
m.10636	no homolog found	no homolog found	no homolog found	no homolog found	no homolog found	no homolog found
m.10639	XP_001651887	short-chain dehydrogenase	AAEL008016-RA	short-chain dehydrogenase	CPIJ005537-RA	short-chain dehydrogenase	978
m.10643	AAU06512	isoform a	AAEL014821-RA	hypothetical protein	CPIJ007785-RA	conserved hypothetical protein	612
m.10644	XP_317397	serine threonine kinase	AAEL001963-RA	protein serine/threonine kinase, putative	CPIJ002601-RA	conserved hypothetical protein	360
m.10645	no homolog found	no homolog found	no homolog found	no homolog found	no homolog found	no homolog found
m.10647	AAV84224	variable lymphocyte receptor a	AAEL801299-RA	mitotic protein phosphatase 1 regulator, putative	CPIJ005002-RA	tartan	825
m.10648	XP_001659843	mitochondrial ribosome recycling factor	AAEL009225-RA	mitochondrial ribosome recycling factor	CPIJ004545-RA	ribosome recycling factor, mitochondrial precursor	783
m.10649	XP_001662490	cell division control protein 2 cognate	AAEL013329-RA	cdk1	CPIJ011080-RA	cell division control protein 2 cognate	594
m.1065	XP_001655632	ionotropic receptor 87a	AAEL011690-RA	conserved hypothetical protein	CPIJ005787-RA	conserved hypothetical protein	492
m.10650	XP_001846223	cg8486 cg8486-pc	no homolog found	no homolog found	CPIJ004210-RA	protein FAM38A	912
m.10651	XP_001846223	cg8486 cg8486-pc	no homolog found	no homolog found	CPIJ004210-RA	protein FAM38A	579
m.10652	XP_001813934	cg8486 cg8486-pc	no homolog found	no homolog found	CPIJ004210-RA	protein FAM38A	354
m.10658	no homolog found	no homolog found	no homolog found	no homolog found	no homolog found	no homolog found
m.1066	no homolog found	no homolog found	no homolog found	no homolog found	no homolog found	no homolog found
m.10660	XP_001961300	preimplantation protein 3	AAEL003454-RA	phocein protein, putative	CPIJ010572-RA	preimplantation protein 3	678
m.10661	XP_312365	udp-galactose transporter	AAEL005678-RA	UDP-galactose transporter	CPIJ015986-RA	UDP-galactose transporter	1353
m.10665	XP_001850499	nanos homolog 2	no homolog found	no homolog found	CPIJ008887-RA	conserved hypothetical protein	570
m.10666	XP_001653670	isoform b	AAEL000818-RA	conserved hypothetical protein	CPIJ014822-RA	conserved hypothetical protein	1611
m.10670	XP_001662045	amp dependent ligase	AAEL012436-RA	AMP dependent ligase	CPIJ015715-RA	AMP dependent ligase, putative	627
m.10671	XP_002024273	isoform a	AAEL014821-RA	hypothetical protein	CPIJ010748-RA	conserved hypothetical protein	570
m.10673	XP_311387	mitochondrial succinate dehydrogenase cytochrome b subunit	AAEL008871-RA	succinate dehydrogenase	CPIJ011179-RA	mitochondrial succinate dehydrogenase cytochrome b subunit	528
m.10674	YP_005392954	hypothetical protein MC1_04005	no homolog found	no homolog found	CPIJ000949-RA	structural maintenance of chromosomes smc4	1494
m.10675	XP_001656071	isoleucyl trna synthetase	AAEL000388-RA	isoleucyl tRNA synthetase	CPIJ016361-RA	isoleucyl tRNA synthetase	3087
m.1068	XP_001661092	amp dependent ligase	AAEL012436-RA	AMP dependent ligase	CPIJ019477-RA	4-coumarate-CoA ligase 1	1374
m.10680	XP_002051240	mps one binder kinase activator-like 3	AAEL007325-RA	Mob3B protein, putative	CPIJ009351-RA	maintenance of ploidy protein mob1	666
m.10681	XP_321468	uncharacterized conserved protein	AAEL002544-RA	conserved hypothetical protein	CPIJ002353-RA	cystinosin	843
m.10686	XP_312997	cgmp-specific 3 -cyclic phosphodiesterase-like	AAEL004520-RA	cAMP/cgmp cyclic nucleotide phosphodiesterase	CPIJ016085-RA	conserved hypothetical protein	3072
m.10687	EJY58052	phosphodiesterase isoform b	AAEL017031-RA	0	CPIJ016085-RA	conserved hypothetical protein	984
m.10688	XP_003391802	dynein heavy chain	AAEL003155-RA	dynein heavy chain	CPIJ001845-RA	dynein heavy chain	540
m.10689	EFR28864	dynein heavy chain	AAEL003155-RA	dynein heavy chain	CPIJ001845-RA	dynein heavy chain	1530
m.1069	no homolog found	no homolog found	no homolog found	no homolog found	no homolog found	no homolog found
m.10690	AAU06497	secreted salivary protein	no homolog found	no homolog found	no homolog found	no homolog found	450
m.10694	XP_001863105	membrane glycoprotein lig-1	AAEL801299-RA	mitotic protein phosphatase 1 regulator, putative	CPIJ802471-RA	membrane glycoprotein LIG-1, putative	1311
m.10695	EHJ63745	bet1-like protein	AAEL007261-RB	conserved hypothetical protein	CPIJ010472-RA	conserved hypothetical protein	345
m.10699	AAU06470	salivary secreted antigen 5-related protein	AAEL002693-RA	venom allergen	CPIJ011834-RA	venom allergen 3	744
m.107	no homolog found	no homolog found	no homolog found	no homolog found	no homolog found	no homolog found
m.1070	no homolog found	no homolog found	no homolog found	no homolog found	no homolog found	no homolog found
m.10700	XP_001869829	zinc finger protein 724-like	AAEL013044-RA	hypothetical protein	CPIJ019454-RA	conserved hypothetical protein	939
m.10701	no homolog found	no homolog found	no homolog found	no homolog found	no homolog found	no homolog found
m.10702	XP_001659750	proteasome activator complex subunit 3-like	AAEL001623-RA	proteasome subunit	CPIJ003165-RA	proteasome activator complex subunit 3	741
m.10704	XP_001660574	sec14-like protein 2-like	AAEL010027-RA	CRAL/TRIO domain-containing protein	CPIJ005680-RA	retinal-binding protein	1263
m.10706	XP_001994890	nk homeobox protein	AAEL013405-RA	nk homeobox protein	CPIJ019260-RA	nk homeobox protein	1506
m.10707	no homolog found	no homolog found	no homolog found	no homolog found	no homolog found	no homolog found
m.10709	no homolog found	no homolog found	no homolog found	no homolog found	no homolog found	no homolog found
m.1071	EFR28483	down syndrome cell adhesion molecule	AAEL010606-RA	down syndrome cell adhesion molecule	CPIJ006175-RA	down syndrome cell adhesion molecule, putative	378
m.10711	no homolog found	no homolog found	no homolog found	no homolog found	no homolog found	no homolog found
m.10713	XP_001650404	a chain crystal structure of beta-glucosidase from termite neotermes koshunensis in complex with a new glucopyranosidic product	AAEL015051-RA	glycoside hydrolases	CPIJ014310-RA	non-cyanogenic beta-glucosidase precursor	1575
m.10714	XP_001656979	nuclear protein nap	AAEL000475-RA	conserved hypothetical protein	CPIJ006035-RA	nuclear protein NAP	1707
m.10715	XP_002008429	deoxyribonuclease i	AAEL006348-RA	deoxyribonuclease I, putative	CPIJ003384-RA	deoxyribonuclease I, putative	1275
m.10716	XP_001651912	deoxyribonuclease i	AAEL006348-RA	deoxyribonuclease I, putative	CPIJ011008-RA	alkaline nuclease, putative	483
m.10719	NP_731550	ribosomal protein l3	no homolog found	no homolog found	CPIJ007488-RA	60S ribosomal protein L3	438
m.1072	no homolog found	no homolog found	no homolog found	no homolog found	no homolog found	no homolog found
m.10728	ABF18250	ribosomal protein l3	no homolog found	no homolog found	CPIJ007488-RA	60S ribosomal protein L3	1266
m.10731	ABI20180	29 kda salivary protein	AAEL003057-RB	allergen, putative	CPIJ015032-RA	conserved hypothetical protein	819
m.10733	no homolog found	no homolog found	no homolog found	no homolog found	no homolog found	no homolog found
m.10734	no homolog found	no homolog found	no homolog found	no homolog found	no homolog found	no homolog found
m.10735	ACD65081	eukaryotic translation initiation factor 3 subunit 2	AAEL013144-RA	Eukaryotic translation initiation factor 3 subunit I (eIF3i)	CPIJ018457-RA	eukaryotic translation initiation factor 3 subunit 2	978
m.10736	EFR23394	isoform b	AAEL000818-RA	conserved hypothetical protein	CPIJ015939-RA	conserved hypothetical protein	3042
m.10737	ELU09809	tpa: zinc finger protein	no homolog found	no homolog found	CPIJ012547-RA	conserved hypothetical protein	696
m.10739	XP_003240791	zinc finger partial	no homolog found	no homolog found	CPIJ006662-RA	conserved hypothetical protein	537
m.1074	no homolog found	no homolog found	no homolog found	no homolog found	no homolog found	no homolog found
m.10741	XP_001864005	mitochondrial import inner membrane translocase subunit tim22	AAEL000163-RA	mitochondrial inner membrane protein translocase, 22kD-subunit, putative	CPIJ013823-RA	mitochondrial import inner membrane translocase subunit Tim22	360
m.10742	XP_001648222	partial	AAEL003992-RA	conserved hypothetical protein	CPIJ006452-RA	conserved hypothetical protein	1728
m.10743	NP_001182391	alpha amylase	AAEL000647-RA	predicted protein	CPIJ019693-RA	alpha-glucosidase precursor	636
m.10745	XP_002733098	histone 3	AAEL003852-RA	histone H3	CPIJ014769-RA	histone H3.1t	378
m.10746	XP_001892001	histone -like	AAEL003852-RA	histone H3	CPIJ014769-RA	histone H3.1t	411
m.10747	NP_001137959	photoreceptor isoform c	AAEL017337-RB	0	CPIJ018909-RA	fat body protein 2	777
m.1075	no homolog found	no homolog found	no homolog found	no homolog found	no homolog found	no homolog found
m.10750	XP_974719	btb poz domain-containing protein 2-like	AAEL009756-RA	hypothetical protein	CPIJ014162-RA	BTB/POZ domain containing protein	1107
m.10751	XP_001849562	btb poz domain-containing protein 6	AAEL009767-RA	conserved hypothetical protein	CPIJ007680-RA	protein roadkill	516
m.10752	no homolog found	no homolog found	no homolog found	no homolog found	no homolog found	no homolog found
m.10753	XP_002091128	partial	AAEL003992-RA	conserved hypothetical protein	CPIJ006454-RA	conserved hypothetical protein	1227
m.10755	EFR29150	aael007430- partial	AAEL007430-RA	hypothetical protein	CPIJ005634-RA	conserved hypothetical protein	942
m.10757	EHJ64146	u11 u12 small nuclear ribonucleoprotein 25 kda	no homolog found	no homolog found	no homolog found	no homolog found	516
m.10758	EFR29150	aael007430- partial	AAEL007430-RA	hypothetical protein	CPIJ005634-RA	conserved hypothetical protein	870
m.10759	no homolog found	no homolog found	no homolog found	no homolog found	no homolog found	no homolog found
m.1076	no homolog found	no homolog found	no homolog found	no homolog found	no homolog found	no homolog found
m.10760	AAV84224	variable lymphocyte receptor	AAEL005734-RA	leucine-rich transmembrane protein	CPIJ801786-RA	leucine-rich transmembrane protein	1302
m.10766	XP_002067383	e3 ubiquitin-protein ligase znrf1-like	AAEL009874-RA	conserved hypothetical protein	CPIJ014265-RA	zinc and ring finger 2	591
m.10769	EHJ69216	leukocyte surface antigen cd53	no homolog found	no homolog found	no homolog found	no homolog found	738
m.1077	XP_001649660	testis specific leucine rich repeat protein	AAEL004711-RA	testis specific leucine rich repeat protein	CPIJ001931-RA	leucine-rich repeat-containing protein 6	325
m.10770	ACJ64299	coatomer subunit epsilon	no homolog found	no homolog found	CPIJ015616-RA	coatomer subunit epsilon	318
m.10771	XP_001866458	coatomer subunit epsilon	no homolog found	no homolog found	CPIJ015616-RA	coatomer subunit epsilon	909
m.10773	NP_001097597	CG34428	AAEL011579-RA	conserved hypothetical protein	CPIJ008885-RA	conserved hypothetical protein	672
m.10774	XP_001657429	odorant-binding protein	AAEL006109-RA	conserved hypothetical protein	CPIJ004634-RA	odorant-binding protein AgamOBP56	795
m.10778	no homolog found	no homolog found	no homolog found	no homolog found	no homolog found	no homolog found
m.1078	no homolog found	no homolog found	no homolog found	no homolog found	no homolog found	no homolog found
m.10780	XP_001863676	limbic system-associated membrane protein	AAEL011405-RA	conserved hypothetical protein	CPIJ013719-RA	conserved hypothetical protein	312
m.10781	XP_001862534	transmembrane protein 38a	AAEL002436-RC	conserved hypothetical protein	CPIJ011791-RA	transmembrane protein 38A	828
m.10784	XP_002031278	protein bccip homolog	AAEL017223-RA	0	CPIJ013086-RA	BRCA2 and CDKN1A-interacting protein	810
m.10786	AAL57609	endonuclease and reverse transcriptase-like protein	no homolog found	no homolog found	CPIJ005440-RA	conserved hypothetical protein	438
m.10787	XP_318078	pyruvate mitochondrial	AAEL009691-RA	carboxylase:pyruvate/acetyl-coa/propionyl-coa	CPIJ002514-RA	pyruvate carboxylase, mitochondrial precursor	3534
m.10788	XP_318078	pyruvate mitochondrial	AAEL009691-RA	carboxylase:pyruvate/acetyl-coa/propionyl-coa	CPIJ002514-RA	pyruvate carboxylase, mitochondrial precursor	1269
m.10789	XP_001862325	conserved hypothetical protein	AAEL008895-RA	conserved hypothetical protein	CPIJ011970-RA	conserved hypothetical protein	999
m.10790	no homolog found	no homolog found	no homolog found	no homolog found	no homolog found	no homolog found
m.10798	XP_003459288	zinc finger protein	AAEL007427-RB	zinc finger protein	CPIJ016789-RA	zinc finger protein	1533
m.10799	XP_001864192	endophilin b	AAEL009754-RA	endophilin b	CPIJ014163-RA	endophilin b	1038
m.108	no homolog found	no homolog found	no homolog found	no homolog found	no homolog found	no homolog found
m.1080	XP_556672	lethal malignant blood neoplasm	AAEL011451-RA	conserved hypothetical protein	CPIJ016327-RA	conserved hypothetical protein	723
m.10802	XP_001864193	endophilin b	AAEL009754-RA	endophilin b	CPIJ014164-RA	conserved hypothetical protein	303
m.10803	XP_311569	endophilin partial	AAEL009754-RA	endophilin b	CPIJ014163-RA	endophilin b	768
m.10804	XP_001660319	endophilin b	AAEL009754-RA	endophilin b	CPIJ014163-RA	endophilin b	1053
m.10808	no homolog found	no homolog found	no homolog found	no homolog found	no homolog found	no homolog found
m.10809	XP_001847548	n-acetyl galactosaminyl transferase 6	AAEL000646-RA	n-acetylgalactosaminyltransferase	CPIJ013573-RA	N-acetylgalactosaminyltransferase 6	1665
m.1081	ELR50351	zinc finger protein 33b	no homolog found	no homolog found	CPIJ016295-RA	conserved hypothetical protein	477
m.10811	no homolog found	no homolog found	no homolog found	no homolog found	no homolog found	no homolog found
m.10813	no homolog found	no homolog found	no homolog found	no homolog found	no homolog found	no homolog found
m.10814	no homolog found	no homolog found	no homolog found	no homolog found	no homolog found	no homolog found
m.10815	XP_311229	mosc domain-containing protein mitochondrial	AAEL014272-RA	molybdopterin cofactor sulfurase (mosc)	CPIJ010712-RA	molybdenum cofactor sulfurase	981
m.10816	AAM96938	chymotrypsin-like protein	AAEL009843-RA	serine-type enodpeptidase,	CPIJ013043-RA	chymotrypsin A precursor	891
m.1082	EFZ20767	hypothetical protein SINV_14623	no homolog found	no homolog found	no homolog found	no homolog found	667
m.10820	CAZ37338	gag-pol polyprotein	no homolog found	no homolog found	CPIJ003423-RA	AMP dependent ligase	834
m.10821	GAA49140	gag-pol polyprotein	no homolog found	no homolog found	CPIJ003423-RA	AMP dependent ligase	1029
m.10822	DAA04495	gag-pol polyprotein	no homolog found	no homolog found	no homolog found	no homolog found	1950
m.10825	no homolog found	no homolog found	no homolog found	no homolog found	no homolog found	no homolog found
m.10827	XP_001231044	pancreatic lipase-related protein 2	AAEL011011-RA	lipase	CPIJ000935-RA	lipase	966
m.1083	XP_003426237	rna-directed dna polymerase from mobile element jockey-like	no homolog found	no homolog found	no homolog found	no homolog found	415
m.10830	XP_002426252	meiosis-specific transcription factor	AAEL000236-RA	hypothetical protein	CPIJ009525-RA	conserved hypothetical protein	1350
m.10837	XP_001658766	tyrosine transporter	AAEL007971-RA	tyrosine transporter	CPIJ013302-RA	tyrosine transporter	2091
m.10838	XP_003376808	retrovirus-related pol polyprotein from transposon tnt 1-94	AAEL017254-RA	0	CPIJ016633-RA	conserved hypothetical protein	2210
m.10840	CAN63819	aspartyl-trna synthetase	no homolog found	no homolog found	no homolog found	no homolog found	969
m.10842	EEZ98591	metabotropic glutamate receptor 5-like	no homolog found	no homolog found	CPIJ008111-RA	conserved hypothetical protein	309
m.10843	XP_001849843	metabotropic glutamate receptor 1 isoform beta precursor	AAEL017068-RA	GPCR Metabotropic glutamate Family	CPIJ008111-RA	conserved hypothetical protein	2403
m.10849	XP_001849843	metabotropic glutamate receptor 1 isoform beta precursor	AAEL017068-RA	GPCR Metabotropic glutamate Family	CPIJ008111-RA	conserved hypothetical protein	1671
m.10851	XP_001663749	mitochondrial ribosomal protein l50	AAEL013560-RA	mitochondrial ribosomal protein, L50, putative	CPIJ007862-RA	mitochondrial ribosomal protein L50	612
m.10855	XP_001388379	ras-related protein rab-7	AAEL003503-RA	ras-related protein Rab-7	CPIJ009089-RA	ras-related protein Rab-7	651
m.10856	XP_001659187	hypothetical protein AaeL_AAEL001403	AAEL001403-RA	conserved hypothetical protein	CPIJ014535-RA	conserved hypothetical protein	432
m.10859	XP_314904	lachesin-like isoform 2	AAEL015352-RA	lachesin, putative	CPIJ009039-RA	lachesin, putative	420
m.10860	XP_001964976	GF21699	AAEL005751-RA	lachesin, putative	CPIJ009039-RA	lachesin, putative	972
m.10861	no homolog found	no homolog found	no homolog found	no homolog found	no homolog found	no homolog found
m.10863	EFA01153	n -acetyltransferase isoform b	AAEL005709-RA	n-acetyltransferase separation anxiety	CPIJ006574-RA	conserved hypothetical protein	735
m.10865	ABF18353	cg11785	AAEL006303-RA	integral membrane protein, Tmp21-I (p23), putative	CPIJ010842-RA	transmembrane trafficking protein	693
m.10867	XP_001660859	torso- isoform a	AAEL010469-RA	conserved hypothetical protein	CPIJ013682-RA	conserved hypothetical protein	1038
m.10868	BAG14262	proclotting enzyme	AAEL005064-RA	Clip-domain serine protease, family B.	CPIJ009625-RA	proclotting enzyme precursor	1224
m.10869	XP_001865072	ets dna-binding protein pokkuri	AAEL010488-RA	ets	CPIJ014720-RA	ets DNA-binding protein pokkuri	555
m.1087	XP_003699528	bel12_ag transposon polyprotein	AAEL017200-RA	0	CPIJ003546-RA	conserved hypothetical protein	1948
m.10871	XP_001849996	isoform a	AAEL014821-RA	hypothetical protein	CPIJ008452-RA	conserved hypothetical protein	690
m.10873	XP_003436165	apolipoprotein d	AAEL009561-RA	apolipoprotein D, putative	CPIJ015725-RA	apolipoprotein D precursor	648
m.10876	XP_321341	cytochrome c oxidase assembly protein cox15	AAEL012426-RA	cytochrome c oxidase assembly protein cox15	CPIJ017747-RA	cytochrome c oxidase assembly protein COX15	387
m.10877	XP_321341	cytochrome c oxidase assembly protein cox15 homolog	AAEL012426-RA	cytochrome c oxidase assembly protein cox15	CPIJ017747-RA	cytochrome c oxidase assembly protein COX15	1305
m.10879	XP_001649032	isoform a	AAEL014821-RA	hypothetical protein	CPIJ007712-RA	leucine-rich transmembrane protein	1353
m.1088	XP_001649993	lipase 1	AAEL014919-RA	lipase 1 precursor	CPIJ002717-RA	lipase 1 precursor	663
m.10881	XP_002041050	chorion peroxidase	AAEL004390-RA	heme peroxidase	CPIJ007711-RA	chorion peroxidase precursor	2418
m.10890	AAL85625	transport protein sec61 subunit alpha 2	AAEL004523-RA	preprotein translocase secy subunit (sec61)	CPIJ007723-RA	protein transport protein Sec61 subunit alpha isoform 2	1431
m.10892	AAL85625	transport protein sec61 subunit alpha 2	AAEL004523-RA	preprotein translocase secy subunit (sec61)	CPIJ007723-RA	protein transport protein Sec61 subunit alpha isoform 2	982
m.10894	no homolog found	no homolog found	no homolog found	no homolog found	no homolog found	no homolog found
m.10895	XP_003436361	isoform b	AAEL000818-RA	conserved hypothetical protein	CPIJ014356-RA	organic cation transporter, putative	1680
m.10899	EFR21166	iron-sulfur cluster assembly enzyme mitochondrial	AAEL004071-RA	nitrogen fixation protein nifu	no homolog found	no homolog found	453
m.109	XP_001657529	dusky- isoform a	AAEL006122-RA	conserved hypothetical protein	CPIJ003569-RA	conserved hypothetical protein	393
m.10901	XP_001650850	annexin x	AAEL005426-RA	annexin x	CPIJ008005-RA	annexin x	882
m.10902	XP_001651497	protein fan	AAEL005837-RA	neutral sphingomyelinase (n-smase) activation associated factor fan	CPIJ007180-RA	neutral sphingomyelinase	2676
m.10903	XP_001651497	protein fan	AAEL005837-RA	neutral sphingomyelinase (n-smase) activation associated factor fan	CPIJ007180-RA	neutral sphingomyelinase	708
m.1091	EFR28685	four-jointed	AAEL010745-RA	four-jointed protein, putative	CPIJ801666-RA	protein four-jointed	538
m.10916	XP_309188	isoform b	AAEL000818-RA	conserved hypothetical protein	CPIJ007181-RA	conserved hypothetical protein	417
m.1092	NP_730799	isoform b	AAEL000818-RA	conserved hypothetical protein	CPIJ000557-RA	conserved hypothetical protein	574
m.10924	XP_001848735	protein fan	AAEL005837-RA	neutral sphingomyelinase (n-smase) activation associated factor fan	CPIJ007180-RA	neutral sphingomyelinase	654
m.1093	no homolog found	no homolog found	no homolog found	no homolog found	no homolog found	no homolog found
m.1095	CAE05274	retrotransposon unclassified	no homolog found	no homolog found	no homolog found	no homolog found	471
m.1096	XP_003739836	protein slit-like	no homolog found	no homolog found	no homolog found	no homolog found	444
m.1097	XP_001662529	atp-binding cassette transporter	AAEL012395-RA	ATP-binding cassette transporter	CPIJ008281-RA	multidrug resistance-associated protein 1	2772
m.10978	XP_001990345	antigen ki-67	no homolog found	no homolog found	no homolog found	no homolog found	426
m.1098	XP_003241734	retrotransposon unclassified	no homolog found	no homolog found	no homolog found	no homolog found	525
m.10980	XP_001990345	loc779458 protein	no homolog found	no homolog found	CPIJ007483-RA	conserved hypothetical protein	2844
m.10987	no homolog found	no homolog found	no homolog found	no homolog found	no homolog found	no homolog found
m.10990	no homolog found	no homolog found	no homolog found	no homolog found	no homolog found	no homolog found
m.10991	XP_001648636	activating signal cointegrator 1	AAEL014389-RA	conserved hypothetical protein	CPIJ009390-RA	activating signal cointegrator 1	1293
m.10992	AAV84221	astacin-type metalloprotease	AAEL011547-RA	metalloproteinase, putative	CPIJ002941-RA	high choriolytic enzyme 1 precursor	774
m.10993	XP_002007540	pheromone binding protein	AAEL002626-RA	odorant-binding protein 56e, putative	CPIJ020280-RA	odorant-binding protein 2	471
m.10997	BAM17655	simila to cg12164	AAEL014624-RA	conserved hypothetical protein	CPIJ000899-RA	conserved hypothetical protein	1164
m.11	XP_001606786	adenosine receptor a2b-like	AAEL002894-RA	GPCR Purine/Adenosine Family	CPIJ013218-RA	tyramine/octopamine receptor precursor	507
m.110	XP_001652661	fatty acyl- reductase cg8306-like	AAEL007296-RA	conserved hypothetical protein	CPIJ007244-RA	fatty acyl-CoA reductase 1	1087
m.11001	AAB26437	reverse transcriptase	no homolog found	no homolog found	CPIJ000788-RA	o-linked n-acetylglucosamine transferase, ogt	2667
m.11005	XP_001866401	gag-like protein	AAEL005758-RA	conserved hypothetical protein	CPIJ016207-RA	conserved hypothetical protein	1263
m.1101	no homolog found	no homolog found	no homolog found	no homolog found	no homolog found	no homolog found
m.11010	no homolog found	no homolog found	no homolog found	no homolog found	no homolog found	no homolog found
m.11014	EFR21582	disco-interacting protein 2-like	AAEL015203-RA	hypothetical protein	no homolog found	no homolog found	2448
m.11017	EFR21582	hypothetical protein AND_16804	no homolog found	no homolog found	no homolog found	no homolog found	615
m.11018	BAC82595	reverse	no homolog found	no homolog found	no homolog found	no homolog found	2430
m.11028	NP_001247187	isoform g	AAEL002876-RA	conserved hypothetical protein	CPIJ003741-RA	conserved hypothetical protein	1110
m.1103	XP_001869385	odorant receptor	AAEL001510-RA	odorant receptor	CPIJ018930-RA	odorant receptor, putative	513
m.11031	XP_309706	sulfotransferase	AAEL006334-RA	sulfotransferase (sult)	CPIJ011003-RA	cytosolic sulfotransferase 2	594
m.11033	NP_001247187	isoform g	AAEL002876-RA	conserved hypothetical protein	CPIJ003741-RA	conserved hypothetical protein	1002
m.11034	XP_309706	sulfotransferase	AAEL006334-RA	sulfotransferase (sult)	CPIJ001608-RA	sulfotransferase	945
m.1104	EFR20713	antennal esterase cxe19	AAEL012886-RA	0	CPIJ018231-RA	carboxylesterase	507
m.11040	XP_321719	isoform h	AAEL002876-RA	conserved hypothetical protein	CPIJ003741-RA	conserved hypothetical protein	2328
m.11041	XP_002086295	isoform c	AAEL001584-RA	conserved hypothetical protein	CPIJ007955-RA	conserved hypothetical protein	765
m.11042	XP_319053	vacuolar fusion protein mon1 homolog a-like	AAEL009147-RA	conserved hypothetical protein	CPIJ802056-RA	sand	1611
m.11045	XP_001649680	isoform b	AAEL000818-RA	conserved hypothetical protein	CPIJ005298-RA	SP555	858
m.11047	no homolog found	no homolog found	no homolog found	no homolog found	no homolog found	no homolog found
m.11048	no homolog found	no homolog found	no homolog found	no homolog found	no homolog found	no homolog found
m.11051	XP_001652880	trf-proximal protein	AAEL001260-RA	Mediator of RNA polymerase II transcription subunit 20 (Mediator complex subunit 20)	CPIJ002301-RA	trf-proximal protein	612
m.11052	XP_001849349	metallophosphoesterase 1-like	AAEL013879-RA	conserved hypothetical protein	CPIJ801591-RA	metallophosphoesterase 1	1134
m.11055	no homolog found	no homolog found	no homolog found	no homolog found	no homolog found	no homolog found
m.1106	XP_001851208	conserved hypothetical protein	AAEL008895-RA	conserved hypothetical protein	CPIJ009581-RA	conserved hypothetical protein	651
m.11066	XP_002056589	GJ11024	AAEL009112-RA	conserved hypothetical protein	CPIJ004063-RA	conserved hypothetical protein	570
m.11068	AAL16724	af378002_1 transposase	no homolog found	no homolog found	no homolog found	no homolog found	795
m.1107	XP_310062	odorant receptor 2a	AAEL001303-RA	odorant receptor	CPIJ802636-RA	Odorant receptor 83c, putative	681
m.11072	no homolog found	no homolog found	no homolog found	no homolog found	no homolog found	no homolog found
m.11073	no homolog found	no homolog found	no homolog found	no homolog found	no homolog found	no homolog found
m.11074	AAT70267	slit homolog 3 protein	AAEL801285-RA	Pray For Elves, putative	CPIJ802499-RA	leucine-rich repeat transmembrane neuronal protein 2 precursor	577
m.11075	no homolog found	no homolog found	no homolog found	no homolog found	no homolog found	no homolog found
m.11076	BAJ14950	variable lymphocyte receptor c	AAEL001766-RA	leucine-rich transmembrane proteins	CPIJ004947-RA	leucine-rich repeat-containing protein 1	565
m.11077	no homolog found	no homolog found	no homolog found	no homolog found	no homolog found	no homolog found
m.11079	XP_003763503	variable lymphocyte receptor a	AAEL801299-RA	mitotic protein phosphatase 1 regulator, putative	CPIJ019764-RA	vasorin precursor	591
m.1108	XP_001648765	osiris 6	AAEL014433-RA	conserved hypothetical protein	CPIJ008144-RA	conserved hypothetical protein	354
m.11080	AAT70267	slit homolog 3	AAEL801285-RA	Pray For Elves, putative	CPIJ802499-RA	leucine-rich repeat transmembrane neuronal protein 2 precursor	562
m.11081	XP_001653815	crooked neck	AAEL009383-RA	crooked neck protein	CPIJ008391-RA	protein crooked neck	2028
m.11083	XP_001354173	juvenile hormone-inducible protein	AAEL010062-RA	conserved hypothetical protein	CPIJ007318-RA	conserved hypothetical protein	1221
m.11086	XP_001653900	activin receptor type ii	AAEL009652-RA	activin receptor type ii	CPIJ017753-RA	activin receptor type ii	1548
m.1109	XP_002028954	somatostatin receptor	AAEL002894-RA	GPCR Purine/Adenosine Family	CPIJ011191-RA	somatostatin receptor	579
m.11090	no homolog found	no homolog found	no homolog found	no homolog found	no homolog found	no homolog found
m.11091	no homolog found	no homolog found	no homolog found	no homolog found	no homolog found	no homolog found
m.11092	no homolog found	no homolog found	no homolog found	no homolog found	no homolog found	no homolog found
m.11093	XP_001656323	intraflagellar transport	AAEL003132-RA	intraflagellar transport 52 homolog (protein NGD5)	CPIJ004827-RA	NGD5 protein	1302
m.11094	XP_001851021	39s ribosomal protein mitochondrial	AAEL003397-RA	mitochondrial ribosomal protein L17	CPIJ008935-RA	39S ribosomal protein L17, mitochondrial precursor	597
m.11095	no homolog found	no homolog found	no homolog found	no homolog found	no homolog found	no homolog found
m.11098	XP_001845378	cyclic-amp response element binding protein	AAEL017515-RA	0	CPIJ003805-RA	cyclic-AMP response element binding protein	846
m.11099	XP_566152	cyclic-amp response element binding protein	AAEL017515-RA	0	CPIJ003805-RA	cyclic-AMP response element binding protein	549
m.111	XP_001970858	pol polyprotein	no homolog found	no homolog found	no homolog found	no homolog found	453
m.1110	XP_321698	proclotting enzyme	AAEL005064-RA	Clip-domain serine protease, family B.	CPIJ010615-RA	proclotting enzyme precursor	462
m.11100	XP_001845378	cyclic-amp response element binding protein	AAEL017515-RA	0	CPIJ003805-RA	cyclic-AMP response element binding protein	771
m.11101	no homolog found	no homolog found	no homolog found	no homolog found	no homolog found	no homolog found
m.11102	no homolog found	no homolog found	no homolog found	no homolog found	no homolog found	no homolog found
m.11103	XP_001844792	dnaj chaperone	AAEL005165-RC	chaperone protein DNAj	CPIJ003204-RA	DNAJ chaperone	1209
m.11106	XP_001852003	cg17404-pa	AAEL006919-RA	serine-type enodpeptidase,	CPIJ009592-RA	serine-type enodpeptidase, putative	458
m.11107	XP_001651606	f-box only protein 42	AAEL000867-RA	F-box protein	CPIJ005883-RA	F-box only protein 42	1665
m.11108	XP_001659464	cuticle protein	AAEL008764-RA	cuticle protein, putative	CPIJ017925-RA	cuticle protein, putative	471
m.11109	XP_001649616	munc13-4	AAEL004694-RA	munc13-4	CPIJ003310-RA	munc13-4, putative	345
m.1111	no homolog found	no homolog found	no homolog found	no homolog found	no homolog found	no homolog found
m.11111	XP_001662788	u2 small nuclear ribonucleoprotein a	AAEL012656-RB	U2 small nuclear ribonucleoprotein a	CPIJ000188-RA	U2 small nuclear ribonucleoprotein A'	759
m.11113	XP_001959483	mitochondrial ribosomal protein isoform a	AAEL009608-RA	28S ribosomal protein S16, mitochondrial	CPIJ009237-RA	28S ribosomal protein S16, mitochondrial	405
m.11114	XP_001959483	mitochondrial ribosomal protein isoform a	AAEL009608-RA	28S ribosomal protein S16, mitochondrial	CPIJ009237-RA	28S ribosomal protein S16, mitochondrial	405
m.11115	ADK66961	glutathione s-transferase	AAEL010500-RA	glutathionetransferase	CPIJ014694-RA	glutathione-s-transferase theta, gst	657
m.11119	XP_001982414	death related ced-3 nedd2-like isoform d	AAEL014148-RA	Caspase(Long).	CPIJ009056-RA	caspase-3 precursor	1560
m.1112	no homolog found	no homolog found	no homolog found	no homolog found	no homolog found	no homolog found
m.11122	XP_001649458	cuticular protein 67b	AAEL004588-RA	conserved hypothetical protein	CPIJ019541-RA	conserved hypothetical protein	933
m.11123	XP_001660033	amine oxidase	AAEL009410-RA	amine oxidase	CPIJ008445-RA	amine oxidase	366
m.11124	XP_001868046	spermine oxidase	AAEL009410-RA	amine oxidase	CPIJ008048-RA	peroxisomal N1-acetyl-spermine/spermidine oxidase	393
m.11126	ABG73218	cathepsin l	AAEL002833-RA	cathepsin l	CPIJ006471-RA	cathepsin l	1186
m.11127	XP_970954	protein fam60a	no homolog found	no homolog found	no homolog found	no homolog found	1761
m.11129	EFR26397	endothelin b receptor	AAEL008282-RA	GPCR Neurokinin/Tachykinin Family	CPIJ014670-RA	endothelin B receptor precursor	1112
m.1113	no homolog found	no homolog found	no homolog found	no homolog found	no homolog found	no homolog found
m.11130	XP_001858967	juvenile hormone-inducible	AAEL014441-RA	conserved hypothetical protein	CPIJ010316-RA	conserved hypothetical protein	357
m.11135	XP_001656977	acetylcholinesterase	AAEL000511-RA	0	CPIJ006034-RA	acetylcholinesterase	2187
m.1114	XP_314878	anopheles gambiae pest agap012872-pa	AAEL000007-RA	conserved hypothetical protein	CPIJ016954-RA	conserved hypothetical protein	375
m.11142	BAE71348	acetylcholinesterase	AAEL000511-RA	0	CPIJ006034-RA	acetylcholinesterase	2163
m.11144	BAE71348	acetylcholinesterase	AAEL000511-RA	0	CPIJ006034-RA	acetylcholinesterase	2148
m.11146	EJY57611	polyhomeotic isoform a	AAEL017233-RA	0	no homolog found	no homolog found	1971
m.11147	BAE71348	acetylcholinesterase	AAEL000511-RA	0	CPIJ006034-RA	acetylcholinesterase	2172
m.11149	no homolog found	no homolog found	no homolog found	no homolog found	no homolog found	no homolog found
m.1115	XP_001647914	aael000031- partial	AAEL000007-RA	conserved hypothetical protein	CPIJ016957-RA	conserved hypothetical protein	303
m.11151	XP_967245	polyhomeotic isoform b	AAEL017233-RA	0	CPIJ001320-RA	conserved hypothetical protein	1740
m.11155	EFR26526	g1 s-specific cyclin c	AAEL013397-RA	Cyclin-C	CPIJ006239-RA	G1/S-specific cyclin-C	804
m.11156	NP_733202	udp-glucose pyrophosphatase	AAEL001092-RA	udp-glucose pyrophosphatase	CPIJ009610-RA	UDP-glucose pyrophosphatase	564
m.11157	XP_002003644	translocator protein	AAEL004067-RA	mitochondrial benzodiazepine receptor, putative	CPIJ009683-RA	translocator protein	534
m.11159	XP_001660576	signal sequence receptor beta	AAEL010032-RA	translocon-associated protein, beta subunit precursor (trap-beta) (signal sequence receptor beta subunit)	CPIJ005682-RA	translocon-associated protein subunit beta precursor	594
m.11160	no homolog found	no homolog found	no homolog found	no homolog found	no homolog found	no homolog found
m.1117	XP_001658066	yellow protein	AAEL006830-RA	yellow protein precursor	CPIJ018481-RA	yellow protein precursor	1227
m.11170	no homolog found	no homolog found	no homolog found	no homolog found	no homolog found	no homolog found
m.11171	XP_001954090	isoform a	AAEL014821-RA	hypothetical protein	CPIJ012340-RA	conserved hypothetical protein	1671
m.11174	no homolog found	no homolog found	no homolog found	no homolog found	no homolog found	no homolog found
m.11176	no homolog found	no homolog found	no homolog found	no homolog found	no homolog found	no homolog found
m.11178	XP_001647773	zinc finger protein 271-like	AAEL015347-RA	hypothetical protein	CPIJ007890-RA	conserved hypothetical protein	1659
m.1118	no homolog found	no homolog found	no homolog found	no homolog found	no homolog found	no homolog found
m.11180	no homolog found	no homolog found	no homolog found	no homolog found	no homolog found	no homolog found
m.11181	XP_001846299	isoform b	AAEL000818-RA	conserved hypothetical protein	CPIJ004535-RA	conserved hypothetical protein	930
m.11182	XP_001846299	isoform a	AAEL014821-RA	hypothetical protein	CPIJ004535-RA	conserved hypothetical protein	1062
m.11185	XP_001847481	atp synthase b mitochondrial	AAEL005610-RA	mitochondrial ATP synthase b chain	CPIJ006067-RA	ATP synthase B chain, mitochondrial precursor	717
m.11187	XP_001658327	trna pseudouridine synthase a	AAEL007354-RA	pseudouridylate synthase	CPIJ019666-RA	tRNA pseudouridine synthase A	1296
m.11189	ABV44730	isoform a	AAEL014821-RA	hypothetical protein	CPIJ015443-RA	conserved hypothetical protein	525
m.1119	EFW41510	tkl protein kinase	AAEL001771-RA	toll	CPIJ004947-RA	leucine-rich repeat-containing protein 1	385
m.11194	XP_002414860	polyadenylate-binding protein 5	AAEL010318-RB	polyadenylate-binding protein	CPIJ007980-RA	polyadenylate-binding protein 1	924
m.11195	ABV44762	mitochondrial atpase inhibitor	AAEL004284-RA	mitochondrial ATPase inhibitor, putative	CPIJ802091-RA	mitochondrial ATPase inhibitor, putative	318
m.11196	XP_001864911	upstream activation factor subunit spp27-like	AAEL012865-RA	conserved hypothetical protein	CPIJ014565-RA	conserved hypothetical protein	702
m.11198	XP_001867394	nde1 protein	AAEL003682-RA	tropomyosin, putative	CPIJ802394-RA	nde1 protein	957
m.11199	AAU06470	venom allergen	AAEL006524-RA	venom allergen	CPIJ011834-RA	venom allergen 3	777
m.1120	no homolog found	no homolog found	no homolog found	no homolog found	no homolog found	no homolog found
m.11200	XP_313693	vesicular mannose-binding lectin	AAEL010584-RA	vesicular mannose-binding lectin	CPIJ001653-RA	vesicular integral-membrane protein VIP36 precursor	1017
m.11201	XP_001846793	mitochondrial ribosomal	AAEL000180-RA	mitochondrial ribosomal protein, L17, putative	CPIJ005351-RA	28S ribosomal protein S24, mitochondrial precursor	594
m.11202	XP_001867964	synaptic vesicle protein	AAEL002738-RA	synaptic vesicle protein	CPIJ017566-RA	synaptic vesicle protein	1578
m.11206	XP_001867964	synaptic vesicle protein	AAEL002738-RA	synaptic vesicle protein	CPIJ017566-RA	synaptic vesicle protein	1410
m.1121	no homolog found	no homolog found	no homolog found	no homolog found	no homolog found	no homolog found
m.1122	XP_001864290	membrane glycoprotein lig-1	AAEL801299-RA	mitotic protein phosphatase 1 regulator, putative	CPIJ802481-RA	conserved hypothetical protein	1380
m.11227	XP_002027586	microphthalmia-associated transcription factor-like	AAEL010700-RA	hypothetical protein	CPIJ002332-RA	conserved hypothetical protein	1773
m.11235	XP_002027586	microphthalmia-associated transcription factor-like	AAEL010700-RA	hypothetical protein	CPIJ002332-RA	conserved hypothetical protein	1278
m.1124	XP_315704	partial	AAEL003992-RA	conserved hypothetical protein	CPIJ802481-RA	conserved hypothetical protein	531
m.11240	no homolog found	no homolog found	no homolog found	no homolog found	no homolog found	no homolog found
m.11244	XP_975837	microphthalmia-associated transcription factor-like	AAEL010700-RA	hypothetical protein	CPIJ002332-RA	conserved hypothetical protein	525
m.11245	XP_975837	microphthalmia-associated transcription factor-like	AAEL010700-RA	hypothetical protein	CPIJ002332-RA	conserved hypothetical protein	1785
m.11246	XP_002071869	GK10222	no homolog found	no homolog found	no homolog found	no homolog found	369
m.11248	XP_001648360	gastrula zinc finger protein xfg20-1	AAEL004057-RA	conserved hypothetical protein	CPIJ009680-RA	gastrula zinc finger protein XFG20-1	1539
m.1125	no homolog found	no homolog found	no homolog found	no homolog found	no homolog found	no homolog found
m.11251	XP_975837	microphthalmia-associated transcription factor-like	AAEL010700-RA	hypothetical protein	CPIJ002332-RA	conserved hypothetical protein	2280
m.11254	NP_610605	cdk-activating kinase assembly factor mat1	AAEL008850-RA	cak assembly factor	CPIJ001565-RA	CDK-activating kinase assembly factor MAT1	939
m.11256	AAQ67361	g-protein coupled receptor	AAEL011475-RA	GPCR Gonadotrophin Releasing Hormone Family	CPIJ016678-RA	corazonin receptor	1581
m.11259	XP_001657611	pickpocket 13	AAEL006258-RA	pickpocket	CPIJ801670-RA	pickpocket 13, putative	436
m.11261	XP_001868195	prostatic acid phosphatase	AAEL001423-RA	acid phosphatase-1	CPIJ017646-RA	prostatic acid phosphatase precursor	1350
m.11264	EFR29092	isoform b	AAEL000818-RA	conserved hypothetical protein	no homolog found	no homolog found	1047
m.1127	EHJ68632	tpa_exp: replicase helicase endonuclease	no homolog found	no homolog found	CPIJ006540-RA	conserved hypothetical protein	1394
m.11280	XP_316086	isoform a	AAEL014821-RA	hypothetical protein	CPIJ000280-RA	conserved hypothetical protein	2940
m.11281	EFR29092	isoform b	AAEL000818-RA	conserved hypothetical protein	no homolog found	no homolog found	3081
m.11284	XP_316086	isoform a	AAEL014821-RA	hypothetical protein	CPIJ000280-RA	conserved hypothetical protein	906
m.1129	no homolog found	no homolog found	no homolog found	no homolog found	no homolog found	no homolog found
m.11291	no homolog found	no homolog found	no homolog found	no homolog found	no homolog found	no homolog found
m.11299	XP_002003011	maltase 1	AAEL010536-RA	alpha-amylase	CPIJ013172-RA	alpha-glucosidase precursor	1731
m.113	no homolog found	no homolog found	no homolog found	no homolog found	no homolog found	no homolog found
m.1130	no homolog found	no homolog found	no homolog found	no homolog found	no homolog found	no homolog found
m.11301	AAL05443	maltase 1	AAEL010536-RA	alpha-amylase	CPIJ013173-RA	neutral and basic amino acid transport protein rBAT	1770
m.11302	EFR21663	lipase 1	AAEL014919-RA	lipase 1 precursor	CPIJ002719-RA	lipase 1 precursor	1023
m.11303	EFR21663	lipase 1	AAEL014919-RA	lipase 1 precursor	CPIJ000368-RA	lysosomal acid lipase, putative	1326
m.11304	XP_001651987	sarcoplasmic calcium-binding	AAEL006492-RA	centrin, putative	CPIJ011558-RA	centrin, putative	846
m.11305	XP_001662602	jnk sapk-associated protein	AAEL012475-RA	jnk/sapk-associated protein	CPIJ010445-RA	conserved hypothetical protein	3477
m.11311	XP_001688509	isoform a	AAEL014821-RA	hypothetical protein	CPIJ014253-RA	conserved hypothetical protein	1893
m.11313	XP_001688509	isoform a	AAEL014821-RA	hypothetical protein	CPIJ014253-RA	conserved hypothetical protein	1359
m.11314	EFR27816	hypothetical protein AND_05062	AAEL007615-RA	hypothetical protein	CPIJ008498-RA	conserved hypothetical protein	810
m.11315	CBK24961	unnamed protein product	AAEL007615-RA	hypothetical protein	CPIJ008498-RA	conserved hypothetical protein	441
m.11317	no homolog found	no homolog found	no homolog found	no homolog found	no homolog found	no homolog found
m.11319	EGI67593	isoform b	AAEL000818-RA	conserved hypothetical protein	CPIJ017306-RA	sterol desaturase	588
m.11320	NP_001162739	isoform b	AAEL000818-RA	conserved hypothetical protein	CPIJ017306-RA	sterol desaturase	951
m.11321	NP_001162739	isoform b	AAEL000818-RA	conserved hypothetical protein	CPIJ017306-RA	sterol desaturase	888
m.11326	XP_001654625	nodal modulator 3	AAEL010520-RA	conserved hypothetical protein	CPIJ019814-RA	nodal modulator 3 precursor	3591
m.11333	XP_001961317	death executioner bcl-2 homologue	AAEL001515-RA	Bcl-2 associated protein, putative	CPIJ002200-RA	Bcl-2 associated protein, putative	699
m.11334	XP_001604171	ribosome maturation protein sbds-like	AAEL006625-RA	conserved hypothetical protein	CPIJ001476-RA	shwachman-Bodian-Diamond syndrome protein	759
m.11338	XP_002048202	heat shock protein 27	AAEL013341-RB	lethal(2)essential for life protein, l2efl	CPIJ005639-RA	lethal(2)essential for life protein, l2efl	477
m.11339	AAU06492	salivary protein	no homolog found	no homolog found	no homolog found	no homolog found	375
m.1134	no homolog found	no homolog found	no homolog found	no homolog found	no homolog found	no homolog found
m.11341	XP_001847343	achain solution structure of the brinker dna binding domain in complex with the omb enhancer	no homolog found	no homolog found	CPIJ006000-RA	conserved hypothetical protein	1752
m.11343	BAK26811	reverse transcriptase	no homolog found	no homolog found	no homolog found	no homolog found	2679
m.11345	XP_001847097	peroxisomal -trans-enoyl- isomerase	AAEL003709-RA	crotonobetainyl-CoA-hydratase, putative	CPIJ005435-RA	peroxisomal 3,2-trans-enoyl-CoA isomerase	774
m.11346	XP_001656534	carboxylesterase	AAEL003187-RA	0	CPIJ018233-RA	carboxylesterase	1692
m.11348	NP_611908	sterile20-like isoform a	AAEL004412-RA	polo kinase kinase	CPIJ007848-RA	serine/threonine protein kinase	1483
m.1135	XP_001868459	serine protease	AAEL010867-RA	serine protease	CPIJ018035-RA	trypsin II-P29 precursor	699
m.11351	XP_001649074	polo kinase kinase	AAEL004412-RA	polo kinase kinase	CPIJ014503-RA	polo kinase kinase	3396
m.11352	XP_001661327	basic fgf-repressed zic-binding protein	AAEL011048-RA	conserved hypothetical protein	CPIJ006881-RA	basic FGF-repressed Zic-binding protein	762
m.11355	AAV84232	unknown	no homolog found	no homolog found	no homolog found	no homolog found	792
m.11356	XP_001955377	fatty acyl- reductase cg5065-like	AAEL006774-RA	conserved hypothetical protein	CPIJ018289-RA	conserved hypothetical protein	1263
m.11358	XP_320356	calbindin 53e	AAEL005463-RA	calbindin-32	CPIJ019552-RA	calbindin-32	930
m.1136	XP_003699658	serine protease	AAEL010867-RA	serine protease	CPIJ009112-RA	plasminogen precursor	828
m.11360	XP_002425076	digestive organ expansion factor	no homolog found	no homolog found	CPIJ009636-RA	conserved hypothetical protein	615
m.11362	XP_001653620	forkhead box k1	AAEL008958-RA	forkhead box protein (AaegFOXK1)	CPIJ003766-RA	conserved hypothetical protein	1596
m.11363	XP_001848727	forkhead box k1	AAEL008958-RA	forkhead box protein (AaegFOXK1)	CPIJ003766-RA	conserved hypothetical protein	1557
m.11368	XP_559011	dynein heavy chain	AAEL003155-RA	dynein heavy chain	CPIJ011172-RA	dynein beta chain	2379
m.1137	no homolog found	no homolog found	no homolog found	no homolog found	no homolog found	no homolog found
m.11370	XP_312988	xaa-pro aminopeptidase 1-like	AAEL003194-RA	xaa-pro aminopeptidase	CPIJ015407-RA	xaa-Pro aminopeptidase 1	2076
m.11373	XP_001843244	conserved hypothetical protein	AAEL008895-RA	conserved hypothetical protein	CPIJ001704-RA	conserved hypothetical protein	1416
m.11376	XP_001651498	proteasome subunit alpha type 7-	AAEL005830-RA	proteasome subunit alpha type	CPIJ007179-RA	proteasome subunit alpha type 7-1	750
m.11378	EFX87905	cell wall hydrolase	no homolog found	no homolog found	no homolog found	no homolog found	399
m.11379	no homolog found	no homolog found	no homolog found	no homolog found	no homolog found	no homolog found
m.1138	no homolog found	no homolog found	no homolog found	no homolog found	no homolog found	no homolog found
m.11382	XP_314675	isoform a	AAEL014821-RA	hypothetical protein	CPIJ000433-RA	T-box protein H15	1531
m.11385	XP_001868218	pr domain zinc finger protein 5	AAEL010813-RA	spidroin 1, putative	CPIJ018144-RA	zinc finger protein 358	2403
m.11386	XP_316431	kda midgut protein	AAEL011180-RA	conserved hypothetical protein	CPIJ016874-RA	conserved hypothetical protein	987
m.11388	EKC30787	40s ribosomal protein s15	AAEL011656-RA	40S ribosomal protein S15	CPIJ001180-RA	40S ribosomal protein S15	450
m.11389	XP_001842220	conserved hypothetical protein	AAEL008895-RA	conserved hypothetical protein	CPIJ000550-RA	conserved hypothetical protein	2940
m.1139	no homolog found	no homolog found	no homolog found	no homolog found	no homolog found	no homolog found
m.11390	AAV84207	slit homolog 3	AAEL801285-RA	Pray For Elves, putative	CPIJ801796-RA	carboxypeptidase N subunit 2 precursor	1059
m.11391	no homolog found	no homolog found	no homolog found	no homolog found	no homolog found	no homolog found
m.11393	XP_001654296	importin beta-3	AAEL010159-RA	importin beta-3	CPIJ010329-RA	importin beta-3	3324
m.11394	no homolog found	no homolog found	no homolog found	no homolog found	no homolog found	no homolog found
m.11395	no homolog found	no homolog found	no homolog found	no homolog found	no homolog found	no homolog found
m.11397	EHJ76861	210kda protein	no homolog found	no homolog found	CPIJ001569-RA	conserved hypothetical protein	409
m.11398	XP_318671	AGAP009638-PA	no homolog found	no homolog found	CPIJ001569-RA	conserved hypothetical protein	352
m.11399	XP_001662525	cg14521 cg14521-pa	AAEL012384-RA	amalgam protein, putative	CPIJ009039-RA	lachesin, putative	1572
m.114	XP_002423558	solute carrier family 35 member b1	AAEL008656-RA	UDP-galactose transporter	CPIJ006257-RA	solute carrier family 35 member B1	563
m.11400	no homolog found	no homolog found	no homolog found	no homolog found	no homolog found	no homolog found
m.11402	XP_001847526	cop9 complex subunit 7a	AAEL000635-RC	cop9 complex subunit 7a	CPIJ005207-RA	cop9 complex subunit 7a	921
m.11403	XP_001663851	adenylate kinase isoenzyme 6	AAEL013679-RA	coilin-interacting nulcear ATPase protein, putative	CPIJ009933-RA	adenylate kinase isoenzyme 6	522
m.11405	XP_001663851	adenylate kinase isoenzyme 6	AAEL013679-RA	coilin-interacting nulcear ATPase protein, putative	CPIJ009933-RA	adenylate kinase isoenzyme 6	519
m.11407	no homolog found	no homolog found	no homolog found	no homolog found	no homolog found	no homolog found
m.1141	XP_003245816	jerky protein homolog-like	no homolog found	no homolog found	CPIJ017132-RA	conserved hypothetical protein	1053
m.11412	XP_321695	pyrazinamidase nicotinamidase	AAEL002995-RA	pyrazinamidase/nicotinamidase	CPIJ010618-RA	pyrazinamidase/nicotinamidase	1059
m.11413	NP_648971	myoinhibiting peptide precursor	AAEL012139-RA	allatostatin, B-type, putative	CPIJ802231-RA	B-type allatostatin prohormone precursor	588
m.11415	NP_001116599	heat shock protein 70	AAEL801281-RA	0	CPIJ006534-RA	conserved hypothetical protein	1782
m.11416	no homolog found	no homolog found	no homolog found	no homolog found	no homolog found	no homolog found
m.11419	XP_001650602	farnesoic acid o-methyl transferase	AAEL005259-RC	conserved hypothetical protein	CPIJ011923-RA	conserved hypothetical protein	837
m.11421	XP_002094200	GE20329	AAEL004828-RA	conserved hypothetical protein	no homolog found	no homolog found	435
m.11423	no homolog found	no homolog found	no homolog found	no homolog found	no homolog found	no homolog found
m.11425	XP_002050143	23 kda integral membrane protein	AAEL006282-RA	tetraspanin, putative	CPIJ000145-RA	tetraspanin, putative	687
m.11426	EJT50010	histone h3	AAEL003852-RA	histone H3	CPIJ008605-RA	histone H3.3 type 2	663
m.11429	XP_001651708	isoform b	AAEL000818-RA	conserved hypothetical protein	CPIJ001326-RA	conserved hypothetical protein	4779
m.1143	XP_001847320	reticulon nogo receptor	AAEL010721-RA	reticulon/nogo receptor	CPIJ005371-RA	reticulon/nogo receptor	1230
m.11431	NP_001137970	isoform c	AAEL001584-RA	conserved hypothetical protein	no homolog found	no homolog found	1047
m.1144	AAV84210	zinc carboxypeptidase a 1-like	AAEL008604-RA	zinc carboxypeptidase	CPIJ010137-RA	zinc carboxypeptidase A 1 precursor	603
m.11447	XP_001648170	transamidase complex subunit pig-u	AAEL014183-RA	hypothetical protein	CPIJ801742-RA	transamidase complex subunit PIG-U	1296
m.11448	XP_002029805	uncharacterized fam18-like protein cg5021-like	no homolog found	no homolog found	CPIJ016405-RA	protein FAM18B	657
m.11449	XP_001842230	galectin	AAEL012135-RB	Galectin.	CPIJ802228-RA	galectin, putative	954
m.11450	EHJ72859	lsm14 protein a	AAEL011870-RA	rap55	CPIJ007568-RA	rap55	594
m.11452	XP_001605588	protein lsm14 homolog b-like	AAEL011870-RA	rap55	CPIJ007568-RA	rap55	1386
m.11453	no homolog found	no homolog found	no homolog found	no homolog found	no homolog found	no homolog found
m.11457	XP_001661517	surfeit locus protein	AAEL011244-RA	surfeit locus protein	CPIJ002991-RA	surfeit locus protein 1	897
m.11458	XP_001654880	isoform a	AAEL014821-RA	hypothetical protein	CPIJ012007-RA	conserved hypothetical protein	954
m.11463	XP_003700681	spfh domain member 1	no homolog found	no homolog found	no homolog found	no homolog found	966
m.11464	XP_001661201	protein opi10 homolog	AAEL010953-RA	Protein OPI10 homolog	CPIJ001384-RA	lethal	591
m.11465	XP_001659550	protein yippee-like 2	AAEL001532-RA	FAD NAD binding oxidoreductases	CPIJ012944-RA	fad nad binding oxidoreductases	345
m.11467	XP_001986030	hermansky-pudlak syndrome 4 isoform b	AAEL011097-RA	conserved hypothetical protein	CPIJ018522-RA	conserved hypothetical protein	2691
m.1147	XP_001848683	pickpocket 28	AAEL000582-RA	pickpocket	CPIJ007315-RA	pickpocket	453
m.11473	no homolog found	no homolog found	no homolog found	no homolog found	no homolog found	no homolog found
m.11474	XP_001661622	isoform c	AAEL001584-RA	conserved hypothetical protein	CPIJ016941-RA	conserved hypothetical protein	906
m.11475	XP_001658844	bleomycin hydrolase	AAEL008041-RB	bleomycin hydrolase	CPIJ007788-RA	bleomycin hydrolase	1365
m.11476	XP_969640	serine protease 13	AAEL008221-RA	serine protease	CPIJ002127-RA	elastase-2B precursor	792
m.11477	EHJ76894	hypothetical protein KGM_02581	no homolog found	no homolog found	no homolog found	no homolog found	567
m.11478	no homolog found	no homolog found	no homolog found	no homolog found	no homolog found	no homolog found
m.11479	no homolog found	no homolog found	no homolog found	no homolog found	no homolog found	no homolog found
m.1148	XP_969379	pickpocket 28	AAEL000582-RA	pickpocket	CPIJ007315-RA	pickpocket	345
m.11482	XP_311022	isoform a	AAEL014821-RA	hypothetical protein	CPIJ018998-RA	furrowed	2595
m.11484	XP_307898	mitochondrial carrier protein	AAEL001024-RA	mitochondrial carrier protein	CPIJ014340-RA	mitochondrial carrier protein	882
m.11485	XP_001652851	viral iap-associated factor homolog	AAEL007713-RA	viral IAP-associated factor, putative	CPIJ007913-RA	viral IAP-associated factor	690
m.11486	BAH66351	odorant receptor 83c	AAEL006465-RA	odorant receptor	CPIJ802522-RA	Odorant receptor 83c, putative	303
m.11488	BAH66351	odorant receptor 83c	AAEL006465-RA	odorant receptor	CPIJ802522-RA	Odorant receptor 83c, putative	1170
m.1149	no homolog found	no homolog found	no homolog found	no homolog found	no homolog found	no homolog found
m.11490	XP_001991670	nucleoside diphosphate kinase 6-like	AAEL004107-RA	nucleoside diphosphate kinase, putative	CPIJ003406-RA	nucleoside diphosphate kinase, putative	465
m.11491	XP_001648269	cg9273	AAEL014250-RA	insect replication protein a	CPIJ006691-RA	insect replication protein a, putative	765
m.11492	no homolog found	no homolog found	no homolog found	no homolog found	no homolog found	no homolog found
m.11493	no homolog found	no homolog found	no homolog found	no homolog found	no homolog found	no homolog found
m.11494	no homolog found	no homolog found	no homolog found	no homolog found	no homolog found	no homolog found
m.11495	no homolog found	no homolog found	no homolog found	no homolog found	no homolog found	no homolog found
m.11496	ZP_05023780	leucine rich repeat protein	AAEL004000-RA	Toll-likeReceptor.	CPIJ802483-RA	conserved hypothetical protein	1461
m.11498	XP_001238312	peritrophic matrix protein 2-b precursor	AAEL009537-RA	hypothetical protein	CPIJ007897-RA	conserved hypothetical protein	498
m.11499	XP_001966472	cytochrome partial	AAEL010154-RA	cytochrome P450	CPIJ800268-RA	cytochrome P450 4d1	1518
m.115	no homolog found	no homolog found	no homolog found	no homolog found	no homolog found	no homolog found
m.1150	XP_001658592	tektin isoform a	AAEL007684-RA	tektin, putative	CPIJ006286-RA	tektin, putative	911
m.11500	XP_310628	acetylcholinesterase precursor	AAEL012141-RA	odorant receptor	CPIJ802216-RA	acetylcholinesterase 2 precursor	2148
m.11502	XP_001987899	odorant receptor 10a	AAEL006345-RA	odorant receptor - partial	CPIJ012283-RA	conserved hypothetical protein	1218
m.11503	XP_001846397	target for rapamycin	AAEL000693-RA	fkbp-rapamycin associated protein	CPIJ004787-RA	FKBP12-rapamycin complex-associated protein	7401
m.11504	XP_001688384	protein phosphatase 4 regulatory subunit 2-related isoform a	AAEL001129-RA	conserved hypothetical protein	CPIJ009977-RA	protein phosphatase 4	1476
m.11505	XP_318896	rpa-interacting protein alpha	no homolog found	no homolog found	CPIJ008848-RA	RPA-interacting protein alpha	606
m.11506	EFZ18725	lipase 3-like	AAEL014919-RA	lipase 1 precursor	CPIJ000368-RA	lysosomal acid lipase, putative	1203
m.11507	XP_001851247	pupal cuticle protein 78e	AAEL014416-RA	pupal cuticle protein 78E, putative	CPIJ009322-RA	pupal cuticle protein 78E, putative	780
m.11508	XP_001868046	peroxisomal n -acetyl-spermine spermidine oxidase-like	AAEL009396-RA	amine oxidase	CPIJ017813-RA	spermine oxidase	3057
m.1151	ABN12039	serine protease	AAEL010867-RA	serine protease	CPIJ014952-RA	serine protease, putative	489
m.11511	XP_316234	cg11041 cg11041-pa	AAEL014235-RA	calmodulin, putative	CPIJ007602-RA	calmodulin	507
m.11512	XP_001652121	serine-type enodpeptidase	AAEL006627-RA	serine-type enodpeptidase,	CPIJ011380-RA	chymotrypsin-2	771
m.11514	XP_001651067	beta- -mannosyl-glycoprotein 4-beta-n-acetylglucosaminyltransferase-like	AAEL005535-RA	conserved hypothetical protein	CPIJ000919-RA	conserved hypothetical protein	1332
m.11515	XP_001870041	early meiotic induction protein	AAEL005866-RA	Succinate dehydrogenase assembly factor 2, mitochondrial Precursor (SDH assembly factor 2)(Succinate dehydrogenase subunit 5, mitochondrial)	CPIJ019830-RA	conserved hypothetical protein	498
m.11516	XP_315870	vacuolar h	AAEL005173-RA	vacuolar ATP synthase subunit c	CPIJ002067-RA	vacuolar ATP synthase subunit C	1161
m.11518	AAF26722	alpha-esterase- isoform d	AAEL010389-RA	0	CPIJ013918-RA	esterase B1 precursor	849
m.11521	XP_316296	esterase partial	AAEL010389-RA	0	CPIJ013918-RA	esterase B1 precursor	1236
m.11523	XP_001863275	tick partial	no homolog found	no homolog found	CPIJ011884-RA	conserved hypothetical protein	1018
m.11525	XP_312995	g protein-coupled receptor kinase 2-like	AAEL006110-RA	g protein-coupled receptor kinase 6 and	CPIJ007754-RA	rac serine/threonine kinase	1893
m.1153	XP_001955950	cuticular protein isoform a	AAEL013829-RA	cuticle protein, putative	CPIJ009316-RA	hypothetical protein	630
m.11533	ZP_00373777	gag-pol polyprotein	no homolog found	no homolog found	no homolog found	no homolog found	618
m.11535	EHJ63990	hypothetical protein KGM_03563	no homolog found	no homolog found	no homolog found	no homolog found	489
m.11536	XP_003730187	PREDICTED: uncharacterized protein LOC100888907	no homolog found	no homolog found	no homolog found	no homolog found	711
m.11537	XP_001841741	no-mechanoreceptor potential a	AAEL008647-RA	no-mechanoreceptor potential a	CPIJ000071-RA	no-mechanoreceptor potential a	4023
m.11541	XP_003436280	isoform a	AAEL014821-RA	hypothetical protein	CPIJ014487-RA	beta adrenergic receptor	1317
m.11548	XP_001848654	udp-glucose:glycoprotein glucosyltransferase	AAEL000444-RA	udp-glucose glycoprotein:glucosyltransferase	CPIJ007484-RA	UDP-glucose:glycoprotein glucosyltransferase precursor	4551
m.1155	XP_321432	isoform b	AAEL000818-RA	conserved hypothetical protein	CPIJ001823-RA	conserved hypothetical protein	855
m.11554	XP_001656530	glutaredoxin 3-like	AAEL003206-RA	glutaredoxin, grx	CPIJ015346-RA	glutaredoxin, grx	636
m.11556	no homolog found	no homolog found	no homolog found	no homolog found	no homolog found	no homolog found
m.11557	no homolog found	no homolog found	no homolog found	no homolog found	no homolog found	no homolog found
m.11558	ELU12918	no homolog found	no homolog found	no homolog found	CPIJ012518-RA	brain-specific homeobox protein, putative	693
m.11562	XP_002432908	no homolog found	no homolog found	no homolog found	CPIJ012518-RA	brain-specific homeobox protein, putative	603
m.11564	XP_001648076	nk homeobox protein	AAEL013405-RA	nk homeobox protein	CPIJ009678-RA	nk homeobox protein, putative	1377
m.11565	XP_002084037	homeo box hb9 like a	AAEL012474-RA	hypothetical protein	CPIJ001002-RA	conserved hypothetical protein	729
m.11566	NP_524369	globin 1	AAEL010322-RA	hemoglobin (heterodimeric), putative	no homolog found	no homolog found	462
m.11568	XP_317365	isoform b	AAEL000818-RA	conserved hypothetical protein	CPIJ001726-RA	scarface	1134
m.11569	no homolog found	no homolog found	no homolog found	no homolog found	no homolog found	no homolog found
m.1157	no homolog found	no homolog found	no homolog found	no homolog found	no homolog found	no homolog found
m.11587	XP_314272	rna-binding protein 16	AAEL002986-RA	conserved hypothetical protein	CPIJ010606-RA	conserved hypothetical protein	3174
m.11598	XP_001652688	held out wings	AAEL007329-RA	conserved hypothetical protein	CPIJ009354-RA	quaking protein A	978
m.11602	XP_001652688	held out wings	AAEL007329-RA	conserved hypothetical protein	CPIJ009354-RA	quaking protein A	1023
m.11608	XP_001841712	ets at isoform b	AAEL003073-RA	DNA-binding protein D-ETS-3 like	CPIJ000041-RA	conserved hypothetical protein	1344
m.11609	XP_972989	ets at isoform b	AAEL003073-RA	DNA-binding protein D-ETS-3 like	CPIJ000041-RA	conserved hypothetical protein	717
m.1161	no homolog found	no homolog found	no homolog found	no homolog found	no homolog found	no homolog found
m.11611	NP_523945	ets at isoform b	AAEL003073-RA	DNA-binding protein D-ETS-3 like	CPIJ000041-RA	conserved hypothetical protein	789
m.11615	XP_001841712	ets at isoform b	AAEL003073-RA	DNA-binding protein D-ETS-3 like	CPIJ000041-RA	conserved hypothetical protein	1272
m.11616	XP_001846898	hypothetical conserved protein	AAEL001011-RA	conserved hypothetical protein	CPIJ005088-RA	conserved hypothetical protein	1038
m.11619	XP_002140636	oocyst wall protein	AAEL004216-RA	hypothetical protein	CPIJ003084-RA	conserved hypothetical protein	753
m.11623	XP_319669	isoform f	AAEL008126-RA	GPCR Latrophilin Family	CPIJ010014-RA	conserved hypothetical protein	2472
m.11627	XP_003703482	tyrosine-protein phosphatase non-receptor type 9-like	AAEL005492-RA	protein-tyrosine phosphatase n9	CPIJ008919-RA	protein-tyrosine phosphatase n9	1962
m.1163	no homolog found	no homolog found	no homolog found	no homolog found	no homolog found	no homolog found
m.11633	XP_001847668	tlr4 interactor with leucine rich repeats	AAEL801298-RA	conserved hypothetical protein	CPIJ802481-RA	conserved hypothetical protein	1149
m.11634	XP_556387	ets-domain lacking	AAEL003051-RA	conserved hypothetical protein	CPIJ000014-RA	conserved hypothetical protein	417
m.11636	ADD19695	proline synthetase co-transcribed homolog	AAEL003491-RA	proline synthetase associated protein	CPIJ017124-RA	proline synthetase co-transcribed protein-like protein	780
m.11637	ADD19695	proline synthetase co-transcribed homolog	AAEL003491-RA	proline synthetase associated protein	CPIJ017124-RA	proline synthetase co-transcribed protein-like protein	783
m.11638	ADD19695	proline synthetase co-transcribed homolog	AAEL003491-RA	proline synthetase associated protein	CPIJ017124-RA	proline synthetase co-transcribed protein-like protein	783
m.11639	AAA03323	alpha amylase precursor	AAEL007673-RA	alpha-amylase	CPIJ005064-RA	alpha-amylase precursor	729
m.1164	AAC28742	gag protein	no homolog found	no homolog found	no homolog found	no homolog found	1125
m.11640	XP_551967	alpha-amylase	AAEL007673-RA	alpha-amylase	CPIJ005064-RA	alpha-amylase precursor	1503
m.11641	XP_551967	alpha-amylase	AAEL007673-RA	alpha-amylase	CPIJ005064-RA	alpha-amylase precursor	1518
m.11642	XP_551967	alpha-amylase	AAEL007673-RA	alpha-amylase	CPIJ005064-RA	alpha-amylase precursor	1500
m.11643	XP_551967	alpha-amylase	AAEL007673-RA	alpha-amylase	CPIJ005064-RA	alpha-amylase precursor	1518
m.11644	AAC79123	alpha-amylase	AAEL007673-RA	alpha-amylase	CPIJ005064-RA	alpha-amylase precursor	1503
m.11645	AAP31304	alpha amylase precursor	AAEL007673-RA	alpha-amylase	CPIJ005064-RA	alpha-amylase precursor	732
m.11646	AAA03323	alpha-amylase	AAEL007673-RA	alpha-amylase	CPIJ005064-RA	alpha-amylase precursor	1515
m.11647	XP_001662633	yeats domain containing protein 4	AAEL012525-RA	YEATS domain containing protein 4	CPIJ000360-RA	YEATS domain containing protein 4	693
m.1165	no homolog found	no homolog found	no homolog found	no homolog found	no homolog found	no homolog found
m.11652	XP_001660318	hypothetical protein AaeL_AAEL009756	AAEL009756-RA	hypothetical protein	no homolog found	no homolog found	411
m.11653	EHJ74821	btb poz domain-containing protein 17-like	AAEL009769-RA	conserved hypothetical protein	CPIJ006324-RA	BTB/POZ domain-containing protein 3	1149
m.11655	XP_001658912	ninjurin isoform c	AAEL004665-RA	conserved hypothetical protein	CPIJ018126-RA	conserved hypothetical protein	447
m.11656	XP_002058033	cg3024-pa	AAEL004448-RA	torsin a	CPIJ013037-RA	torsin a	687
m.1166	XP_001995870	flavin-containing monoamine oxidase a	AAEL000542-RA	conserved hypothetical protein	CPIJ017420-RA	conserved hypothetical protein	1506
m.11662	XP_002064527	mitochondrial ribosomal protein l13	AAEL003704-RA	39S ribosomal protein L13, mitochondrial	CPIJ801813-RA	39S ribosomal protein L13, mitochondrial	537
m.11665	XP_001653700	s-phase kinase-associated protein 1	AAEL009160-RB	skp1	CPIJ009705-RA	S-phase kinase-associated protein 1A	489
m.1167	no homolog found	no homolog found	no homolog found	no homolog found	no homolog found	no homolog found
m.11674	XP_308243	transmembrane channel-like protein 3-like	AAEL005186-RA	tmc3 protein	CPIJ005259-RA	tmc7 protein	4476
m.11677	XP_001664256	tumor suppressor candidate 4	AAEL003870-RA	conserved hypothetical protein	CPIJ019912-RA	tumor suppressor candidate 4	1164
m.11678	XP_003697798	heterogeneous nuclear ribonucleoprotein c	AAEL000769-RA	arginine/serine-rich splicing factor	CPIJ010811-RA	conserved hypothetical protein	819
m.1168	XP_308533	odorant-binding protein	AAEL006109-RA	conserved hypothetical protein	CPIJ002105-RA	Odorant-binding protein 58c, putative	594
m.11683	XP_003437040	AGAP013410-PA	AAEL012434-RA	conserved hypothetical protein	CPIJ008094-RA	conserved hypothetical protein	1311
m.11684	XP_001961776	isoform a	AAEL014821-RA	hypothetical protein	CPIJ802371-RA	conserved hypothetical protein	891
m.11685	ADD19650	pppde peptidase domain-containing protein 1-like	AAEL003972-RA	conserved hypothetical protein	CPIJ006193-RA	conserved hypothetical protein	618
m.1169	XP_001031203	papain family cysteine protease containing protein	AAEL011167-RA	cathepsin l	CPIJ006471-RA	cathepsin l	441
m.11691	XP_001844176	nuclear receptor co-repressor 1	AAEL009219-RA	predicted protein	CPIJ002507-RA	nuclear receptor co-repressor 1	5880
m.11693	XP_001844174	nuclear receptor corepressor 2	no homolog found	no homolog found	CPIJ002505-RA	conserved hypothetical protein	1674
m.11696	EHJ75774	nucleoplasmin isoform 2	AAEL003750-RB	conserved hypothetical protein	CPIJ003887-RA	conserved hypothetical protein	513
m.11697	XP_001846776	calcium-binding protein p22-like	AAEL007494-RA	calcineurin b subunit	CPIJ005334-RA	calcineurin subunit B	570
m.11699	XP_566098	tyrosine-protein phosphatase non-receptor type 13	AAEL008400-RA	hypothetical protein	CPIJ015902-RA	conserved hypothetical protein	3207
m.117	no homolog found	no homolog found	no homolog found	no homolog found	no homolog found	no homolog found
m.1170	EFZ10000	fatty-acid amide hydrolase partial	AAEL009925-RA	amidase	CPIJ002703-RA	amidase	307
m.11700	NP_732744	clathrin-associated protein	AAEL003106-RA	clathrin coat associated protein ap-50	CPIJ003697-RA	clathrin coat assembly protein AP50	1314
m.11705	XP_566098	tyrosine-protein phosphatase non-receptor type 13	AAEL008400-RA	hypothetical protein	CPIJ015902-RA	conserved hypothetical protein	3261
m.1171	no homolog found	no homolog found	no homolog found	no homolog found	no homolog found	no homolog found
m.11710	XP_002430077	ribosomal protein s5	AAEL013625-RD	40S ribosomal protein S5	CPIJ802414-RA	40S ribosomal protein S5	534
m.11711	XP_002430077	ribosomal protein s5	AAEL013625-RD	40S ribosomal protein S5	CPIJ802414-RA	40S ribosomal protein S5	420
m.11713	XP_002430077	40s ribosomal protein s5	AAEL013625-RD	40S ribosomal protein S5	CPIJ802414-RA	40S ribosomal protein S5	666
m.11714	XP_001867129	caspase-3-like protein 2	AAEL014658-RA	caspase-1	CPIJ017008-RA	caspase-6 precursor	1035
m.1172	JAA64896	tick partial	no homolog found	no homolog found	no homolog found	no homolog found	606
m.11731	XP_002132605	isoform b	AAEL000818-RA	conserved hypothetical protein	CPIJ002696-RA	conserved hypothetical protein	1839
m.11733	no homolog found	no homolog found	no homolog found	no homolog found	no homolog found	no homolog found
m.1174	EHJ65450	endonuclease and reverse transcriptase-like protein	no homolog found	no homolog found	no homolog found	no homolog found	876
m.11740	no homolog found	no homolog found	no homolog found	no homolog found	no homolog found	no homolog found
m.11747	XP_002132605	isoform b	AAEL000818-RA	conserved hypothetical protein	CPIJ002696-RA	conserved hypothetical protein	1818
m.11752	EFR24007	isoform b	AAEL000818-RA	conserved hypothetical protein	CPIJ002695-RA	conserved hypothetical protein	540
m.1178	ACE75265	partial	AAEL003992-RA	conserved hypothetical protein	no homolog found	no homolog found	957
m.11786	XP_001862144	arginyl-trna synthetase	AAEL013862-RA	arginyl-tRNA synthetase	CPIJ011931-RA	arginyl-tRNA synthetase	1728
m.11787	XP_001649535	ras-related isoform c	AAEL014749-RB	ral	CPIJ012257-RA	ral	603
m.11790	AAQ01581	agcp7521-like protein	no homolog found	no homolog found	CPIJ014636-RA	peptidase	2633
m.11793	XP_001648015	odorant-binding protein	AAEL006109-RA	conserved hypothetical protein	CPIJ008793-RA	Odorant-binding protein 56a, putative	468
m.11794	no homolog found	no homolog found	no homolog found	no homolog found	no homolog found	no homolog found
m.11795	no homolog found	no homolog found	no homolog found	no homolog found	no homolog found	no homolog found
m.11796	no homolog found	no homolog found	no homolog found	no homolog found	no homolog found	no homolog found
m.11798	EFR28664	glutathione-s-transferase gst	AAEL009017-RA	glutathionetransferase	CPIJ014052-RA	glutathione-s-transferase theta, gst	702
m.11801	XP_321528	cytoskeletal regulator	AAEL012848-RA	conserved hypothetical protein	CPIJ013894-RA	conserved hypothetical protein	684
m.11807	XP_321528	isoform b	AAEL000818-RA	conserved hypothetical protein	CPIJ013894-RA	conserved hypothetical protein	5154
m.1181	XP_002023432	GL20194	no homolog found	no homolog found	no homolog found	no homolog found	538
m.11817	XP_321528	guk- isoform d	AAEL012848-RA	conserved hypothetical protein	CPIJ013894-RA	conserved hypothetical protein	5112
m.11821	AAU06492	salivary protein	no homolog found	no homolog found	no homolog found	no homolog found	390
m.11823	XP_001660066	hypothetical protein AaeL_AAEL009440	AAEL009440-RA	conserved hypothetical protein	CPIJ004567-RA	conserved hypothetical protein	1107
m.1183	XP_001651264	insulinoma-associated protein 1	AAEL000849-RA	nervous fingers, putative	CPIJ013327-RA	insulinoma-associated protein 1	875
m.11831	XP_001647876	gustatory receptor 64a	AAEL011174-RA	AaGr11	CPIJ800015-RA	Gustatory receptor 64f, putative	513
m.11832	XP_001971819	gustatory receptor 64f	AAEL011174-RA	AaGr11	CPIJ800011-RA	Gustatory receptor 64f, putative	885
m.11833	CBA14191	gustatory receptor 64b	AAEL000048-RA	AaGr4	CPIJ800015-RA	Gustatory receptor 64f, putative	462
m.11834	XP_002035264	gustatory receptor 64f	AAEL011174-RA	AaGr11	CPIJ800012-RA	Gustatory receptor 64f, putative	1141
m.11835	XP_002035264	gustatory receptor 64b	AAEL000048-RA	AaGr4	CPIJ800012-RA	Gustatory receptor 64f, putative	1084
m.11836	XP_001971819	gustatory receptor 64f	AAEL011174-RA	AaGr11	CPIJ800011-RA	Gustatory receptor 64f, putative	828
m.11837	XP_002035264	gustatory receptor for trehalose	AAEL000012-RA	AaGr6	CPIJ800012-RA	Gustatory receptor 64f, putative	1162
m.11838	XP_001688466	beaten path iia	AAEL010152-RA	beat protein	CPIJ015755-RA	beat protein	879
m.1184	XP_001661710	nose resistant to fluoxetine protein 6	AAEL011513-RA	conserved hypothetical protein	CPIJ008767-RA	conserved hypothetical protein	414
m.11842	AAB26437	reverse transcriptase	no homolog found	no homolog found	CPIJ005440-RA	conserved hypothetical protein	2520
m.11847	AAB26437	reverse transcriptase	no homolog found	no homolog found	CPIJ005440-RA	conserved hypothetical protein	2688
m.1185	XP_001656087	saccharopine dehydrogenase domain-containing protein	AAEL002882-RA	conserved hypothetical protein	CPIJ004019-RA	saccharopine dehydrogenase domain-containing protein, putative	592
m.11850	XP_001862948	low quality protein: transcription factor hamlet-like	AAEL017229-RA	hypothetical protein	CPIJ801958-RA	conserved hypothetical protein	1538
m.11851	EJY57395	low quality protein: transcription factor hamlet-like	AAEL017229-RA	hypothetical protein	CPIJ801958-RA	conserved hypothetical protein	1164
m.11857	XP_002051655	GJ11135	AAEL003658-RA	laminin beta-2 chain	CPIJ011714-RA	laminin subunit beta-1 precursor	1860
m.11858	XP_001844555	trypsin	AAEL011553-RA	trypsin	CPIJ002937-RA	trypsin delta/gamma precursor	762
m.11859	XP_307788	AGAP003281-PA	AAEL011579-RA	conserved hypothetical protein	CPIJ008885-RA	conserved hypothetical protein	819
m.1186	no homolog found	no homolog found	no homolog found	no homolog found	no homolog found	no homolog found
m.11860	XP_307788	AGAP003281-PA	AAEL011579-RA	conserved hypothetical protein	CPIJ008885-RA	conserved hypothetical protein	762
m.11861	XP_002026974	eukaryotic initiation factor isoform c	AAEL001916-RB	eukaryotic translation initiation factor 4e	CPIJ012031-RA	eukaryotic translation initiation factor 4e type	627
m.11862	XP_001663334	upf0468 protein c16orf80 homolog	AAEL013151-RA	orf protein	CPIJ018710-RA	transcription factor IIB, putative	612
m.11863	XP_001850422	aael013595- partial	AAEL011513-RA	conserved hypothetical protein	CPIJ008767-RA	conserved hypothetical protein	924
m.11883	XP_001649584	aael011139- partial	AAEL014765-RA	conserved hypothetical protein	CPIJ005693-RA	conserved hypothetical protein	786
m.1189	no homolog found	no homolog found	no homolog found	no homolog found	no homolog found	no homolog found
m.11891	XP_001649584	aael011139- partial	AAEL014765-RA	conserved hypothetical protein	CPIJ008750-RA	conserved hypothetical protein	675
m.119	EFN67152	hypothetical protein EAG_09684	no homolog found	no homolog found	CPIJ001606-RA	conserved hypothetical protein	393
m.1190	no homolog found	no homolog found	no homolog found	no homolog found	no homolog found	no homolog found
m.1191	XP_002070082	a chain crystal structure of a hemoglobin component v from propsilocerus akamusi ( coordinates)	no homolog found	no homolog found	no homolog found	no homolog found	501
m.1192	AAN39288	transposable element p transposase (p-element transposase)	no homolog found	no homolog found	no homolog found	no homolog found	336
m.11929	XP_001661434	aael011139- partial	AAEL014765-RA	conserved hypothetical protein	CPIJ005693-RA	conserved hypothetical protein	370
m.1193	XP_001865746	isoform a	AAEL014821-RA	hypothetical protein	CPIJ015383-RA	conserved hypothetical protein	590
m.11945	XP_001850422	aael014801- partial	AAEL011513-RA	conserved hypothetical protein	CPIJ008767-RA	conserved hypothetical protein	901
m.11962	XP_001850422	aael011139- partial	AAEL014765-RA	conserved hypothetical protein	CPIJ008767-RA	conserved hypothetical protein	585
m.1197	XP_001651450	isoform a	AAEL014821-RA	hypothetical protein	CPIJ016048-RA	conserved hypothetical protein	723
m.11985	XP_001649584	aael014801- partial	AAEL011513-RA	conserved hypothetical protein	CPIJ008750-RA	conserved hypothetical protein	1125
m.1199	XP_002019065	acidic mammalian chitinase	AAEL012268-RA	brain chitinase and chia	CPIJ010945-RA	acidic mammalian chitinase precursor	375
m.11999	XP_001861798	tetraspanin isoform a	AAEL003210-RE	tetraspanin 29fa	CPIJ010984-RA	tetraspanin	738
m.12	XP_001861511	isoform b	AAEL000818-RA	conserved hypothetical protein	CPIJ011498-RA	conserved hypothetical protein	440
m.120	no homolog found	no homolog found	no homolog found	no homolog found	no homolog found	no homolog found
m.12007	XP_556728	isoform d	AAEL000818-RA	conserved hypothetical protein	CPIJ000289-RA	conserved hypothetical protein	1248
m.1201	XP_002939372	integrase core domain protein	no homolog found	no homolog found	CPIJ014636-RA	peptidase	699
m.12013	XP_556728	yorkie homolog	AAEL014022-RA	conserved hypothetical protein	CPIJ000291-RA	conserved hypothetical protein	1398
m.12015	XP_001841862	isoform d	AAEL000818-RA	conserved hypothetical protein	CPIJ000289-RA	conserved hypothetical protein	882
m.1202	EFR20435	hypothetical protein AND_20094	AAEL011225-RA	conserved hypothetical protein	CPIJ008341-RA	conserved hypothetical protein	831
m.12021	EHJ75512	isoform a	AAEL014821-RA	hypothetical protein	CPIJ009909-RA	conserved hypothetical protein	1536
m.12022	XP_001651749	ufm1-conjugating enzyme 1	AAEL005968-RA	Ubiquitin-fold modifier-conjugating enzyme 1 (Ufm1-conjugating enzyme 1)	CPIJ011320-RA	Ufm1-conjugating enzyme 1	504
m.12023	no homolog found	no homolog found	no homolog found	no homolog found	no homolog found	no homolog found
m.12025	no homolog found	no homolog found	no homolog found	no homolog found	no homolog found	no homolog found
m.12026	no homolog found	no homolog found	no homolog found	no homolog found	no homolog found	no homolog found
m.12027	no homolog found	no homolog found	no homolog found	no homolog found	no homolog found	no homolog found
m.1203	no homolog found	no homolog found	no homolog found	no homolog found	no homolog found	no homolog found
m.12037	XP_002003531	zinc finger protein 658b-like	AAEL002120-RA	zinc finger protein	CPIJ004749-RA	zinc finger protein	969
m.12038	XP_001651963	vesicle transport protein sec20-like	AAEL006367-RA	conserved hypothetical protein	CPIJ005158-RA	conserved hypothetical protein	717
m.1204	no homolog found	no homolog found	no homolog found	no homolog found	no homolog found	no homolog found
m.1205	XP_001662426	hypothetical protein AaeL_AAEL012332	AAEL012332-RA	hypothetical protein	CPIJ010391-RA	conserved hypothetical protein	684
m.12051	no homolog found	no homolog found	no homolog found	no homolog found	no homolog found	no homolog found
m.12056	XP_001654811	inosine-uridine preferring nucleoside hydrolase	AAEL002176-RA	inosine-uridine preferring nucleoside hydrolase	CPIJ012557-RA	salivary purine nucleosidase	957
m.12057	XP_001864452	eukaryotic translation initiation factor	AAEL011527-RA	eukaryotic translation initiation factor	CPIJ011259-RA	eukaryotic translation initiation factor	942
m.12058	XP_001237469	chitinase 5 precursor	AAEL002972-RA	brain chitinase and chia	CPIJ013082-RA	chitinase	1935
m.1206	XP_312203	olfactory receptor	AAEL017564-RA	odorant receptor	CPIJ004131-RA	olfactory receptor	561
m.12060	no homolog found	no homolog found	no homolog found	no homolog found	no homolog found	no homolog found
m.12061	XP_001648028	vacuolar protein sorting-associated protein 53 homolog	AAEL014095-RA	conserved hypothetical protein	CPIJ008735-RA	Vps53 protein	2529
m.12063	AAV84224	variable lymphocyte receptor c	AAEL001766-RA	leucine-rich transmembrane proteins	CPIJ006310-RA	leucine-rich transmembrane protein	924
m.12064	XP_973183	gtp-binding protein rhes	AAEL009377-RA	rap1 and	CPIJ001261-RA	MRAS2, putative	906
m.12065	XP_001688785	farnesoic acid o-methyl transferase-like protein	AAEL005270-RA	conserved hypothetical protein	CPIJ011923-RA	conserved hypothetical protein	465
m.12066	XP_313350	arginine n-methyltransferase	AAEL010829-RA	protein arginine n-methyltransferase	CPIJ009499-RA	protein arginine n-methyltransferase	1536
m.12067	no homolog found	no homolog found	no homolog found	no homolog found	no homolog found	no homolog found
m.12068	XP_001871002	membrane associated progesterone receptor	AAEL004195-RA	membrane associated progesterone receptor	CPIJ010629-RA	membrane associated progesterone receptor	597
m.12069	no homolog found	no homolog found	no homolog found	no homolog found	no homolog found	no homolog found
m.1207	no homolog found	no homolog found	no homolog found	no homolog found	no homolog found	no homolog found
m.12072	XP_001655555	hypothetical conserved protein	AAEL001011-RA	conserved hypothetical protein	CPIJ802049-RA	conserved hypothetical protein	678
m.12073	XP_001627542	predicted protein	no homolog found	no homolog found	no homolog found	no homolog found	879
m.1208	no homolog found	no homolog found	no homolog found	no homolog found	no homolog found	no homolog found
m.12081	XP_001863392	vesicular glutamate transporter 2-like	AAEL007485-RA	sodium-dependent phosphate transporter	CPIJ013090-RA	sialin	1542
m.1209	XP_001652171	cuticular protein rr-1 motif 47 precursor	AAEL006749-RA	conserved hypothetical protein	CPIJ007334-RA	conserved hypothetical protein	333
m.12092	XP_001648461	aldo-keto reductase	AAEL004088-RE	aldo-keto reductase	CPIJ003391-RA	aldehyde reductase 1	1044
m.12094	XP_312592	protein disulfide-isomerase a4-like	AAEL009995-RA	transmembrane protein, putative	CPIJ003897-RA	transmembrane protein, putative	960
m.12097	EFR28850	zinc finger protein	AAEL007427-RB	zinc finger protein	CPIJ012306-RA	zinc finger imprinted 3	1287
m.1210	no homolog found	no homolog found	no homolog found	no homolog found	no homolog found	no homolog found
m.12100	EFX77453	btb poz domain-containing protein 6	AAEL009767-RA	conserved hypothetical protein	CPIJ006324-RA	BTB/POZ domain-containing protein 3	1119
m.12102	XP_973353	39s ribosomal protein mitochondrial	AAEL003397-RA	mitochondrial ribosomal protein L17	CPIJ014045-RA	39S ribosomal protein L32, mitochondrial precursor	594
m.12103	XP_001864142	spn- isoform a	AAEL007749-RA	hypothetical protein	CPIJ014044-RA	conserved hypothetical protein	981
m.12105	XP_001656825	bombesin receptor subtype-3	AAEL003473-RA	GPCR Gastrin/Bombesin Family	CPIJ017637-RA	bombesin receptor subtype-3	1407
m.12109	XP_310474	AGAP000604-PA	no homolog found	no homolog found	no homolog found	no homolog found	384
m.1211	NP_559596	ankyrin repeat protein	AAEL014668-RA	ankyrin 2,3/unc44	CPIJ007773-RA	conserved hypothetical protein	613
m.12111	XP_001657423	ras-related protein rab-6a	AAEL006091-RC	rab6	CPIJ004642-RA	trypsin	630
m.12112	XP_001360974	calcium and integrin-binding family member 3-like	AAEL002221-RA	calcium and integrin-binding protein 1	CPIJ001958-RA	calcium and integrin-binding protein 2	570
m.12117	XP_001652111	hypothetical protein AaeL_AAEL006617	AAEL006617-RA	conserved hypothetical protein	CPIJ802252-RA	conserved hypothetical protein	1248
m.12119	no homolog found	no homolog found	no homolog found	no homolog found	no homolog found	no homolog found
m.12121	XP_001652318	isoform e	AAEL008126-RA	GPCR Latrophilin Family	CPIJ012806-RA	conserved hypothetical protein	939
m.12122	XP_001844134	dihydrofolate reductase	AAEL000016-RA	UPF0483 protein AAEL000016	CPIJ002390-RA	dihydrofolate reductase	852
m.12128	XP_308375	transmembrane protein 35-like	AAEL009300-RA	conserved hypothetical protein	CPIJ008615-RA	conserved hypothetical protein	462
m.12129	XP_001847642	defective in cullin neddylation protein 1	AAEL013396-RA	conserved hypothetical protein	CPIJ006241-RA	defective in cullin neddylation protein 1	822
m.12131	XP_001659126	protein kinase at isoform c	AAEL008306-RA	mitogen activated protein kinase kinase kinase 5, mapkkk5, mekk5	CPIJ008487-RA	mitogen activated protein kinase kinase kinase 5, mapkkk5, mekk5	4155
m.1214	XP_002071688	cg15327	AAEL014115-RA	conserved hypothetical protein	CPIJ014667-RA	conserved hypothetical protein	435
m.12143	XP_001659126	mitogen-activated protein kinase kinase kinase 15-like	AAEL008306-RA	mitogen activated protein kinase kinase kinase 5, mapkkk5, mekk5	CPIJ008487-RA	mitogen activated protein kinase kinase kinase 5, mapkkk5, mekk5	1122
m.1215	XP_314340	AGAP004851-PA	AAEL012649-RA	conserved hypothetical protein	CPIJ013626-RA	conserved hypothetical protein	894
m.12151	XP_001659126	mitogen activated protein kinase kinase kinase mekk5	AAEL008306-RA	mitogen activated protein kinase kinase kinase 5, mapkkk5, mekk5	CPIJ008487-RA	mitogen activated protein kinase kinase kinase 5, mapkkk5, mekk5	4245
m.12152	XP_002091747	odorant-binding protein 56d	no homolog found	no homolog found	CPIJ012721-RA	odorant-binding protein AgamOBP23	384
m.12153	XP_001841991	glucosyl glucuronosyl transferases	AAEL001548-RA	glucosyl/glucuronosyl transferases	CPIJ000226-RA	glucosyl/glucuronosyl transferases	1581
m.12154	XP_003423948	fad-linked sulfhydryl oxidase alr-like	AAEL008891-RA	regulatory protein, putative	CPIJ012226-RA	augmenter of liver regeneration	534
m.12155	no homolog found	no homolog found	no homolog found	no homolog found	no homolog found	no homolog found
m.12156	no homolog found	no homolog found	no homolog found	no homolog found	no homolog found	no homolog found
m.12157	AAV84200	maltase a1	AAEL000667-RB	alpha-amylase	CPIJ005213-RA	alpha-glucosidase precursor	795
m.12158	ABF18394	ccr4-not transcription complex subunit 6-like-b	AAEL011754-RB	conserved hypothetical protein	CPIJ009435-RA	protein YIPF5	774
m.12159	XP_001848360	mrg-binding protein	AAEL012990-RA	mrg-binding protein	CPIJ006487-RA	MRG-binding protein	663
m.1216	no homolog found	no homolog found	no homolog found	no homolog found	no homolog found	no homolog found
m.12161	no homolog found	no homolog found	no homolog found	no homolog found	no homolog found	no homolog found
m.12162	XP_003703566	carbohydrate sulfotransferase 11-like	AAEL005977-RA	chondroitin 4-sulfotransferase	CPIJ002167-RA	chondroitin 4-sulfotransferase, putative	858
m.12163	XP_001649117	amy1: c-myc-binding	AAEL004436-RA	conserved hypothetical protein	CPIJ013350-RA	conserved hypothetical protein	618
m.12166	XP_001655066	ubiquitin carboxyl-terminal hydrolase isozyme l5	AAEL010966-RC	ubiquitin carboxyl-terminal hydrolase isozyme L5	CPIJ003940-RA	ubiquitin carboxyl-terminal hydrolase isozyme L5	954
m.12167	no homolog found	no homolog found	no homolog found	no homolog found	no homolog found	no homolog found
m.12169	no homolog found	no homolog found	no homolog found	no homolog found	no homolog found	no homolog found
m.1217	no homolog found	no homolog found	no homolog found	no homolog found	no homolog found	no homolog found
m.12170	EFX89042	fibrinogen and fibronectin	AAEL003156-RA	fibrinogen and fibronectin	CPIJ012830-RA	fibrinogen and fibronectin	1206
m.12171	EFX89042	angiopoietin-like 1 precursor	AAEL003156-RA	fibrinogen and fibronectin	CPIJ012830-RA	fibrinogen and fibronectin	1485
m.12173	XP_003428239	mucin-like peritrophin	AAEL002495-RA	conserved hypothetical protein	CPIJ003962-RA	conserved hypothetical protein	912
m.12179	XP_002030600	GM24485	no homolog found	no homolog found	CPIJ003962-RA	conserved hypothetical protein	417
m.1218	XP_001654179	hypothetical protein AaeL_AAEL010044	AAEL010044-RA	conserved hypothetical protein	CPIJ003357-RA	conserved hypothetical protein	339
m.12186	EFN61086	cytochrome p450 9e2	AAEL003748-RA	cytochrome P450	CPIJ800199-RA	cytochrome P450 26B1	396
m.1219	no homolog found	no homolog found	no homolog found	no homolog found	no homolog found	no homolog found
m.12194	EFN61086	cytochrome p450	AAEL009018-RA	cytochrome P450	CPIJ800224-RA	cytochrome P450 9b2	810
m.12198	XP_001869934	juvenile hormone-inducible protein	AAEL010062-RA	conserved hypothetical protein	CPIJ019682-RA	conserved hypothetical protein	1311
m.12199	AAU06487	secreted salivary protein	no homolog found	no homolog found	no homolog found	no homolog found	474
m.122	XP_001863875	pupal cuticle protein	AAEL004772-RA	pupal cuticle protein, putative	CPIJ013774-RA	pupal cuticle protein, putative	312
m.1220	XP_001026637	papain family cysteine protease containing protein	AAEL011167-RA	cathepsin l	CPIJ006471-RA	cathepsin l	420
m.12200	XP_003436514	armadillo repeat-containing protein 7	AAEL003929-RA	conserved hypothetical protein	CPIJ009653-RA	conserved hypothetical protein	540
m.12201	XP_003436514	armadillo repeat-containing protein 7	AAEL003929-RA	conserved hypothetical protein	CPIJ009653-RA	conserved hypothetical protein	540
m.12204	no homolog found	no homolog found	no homolog found	no homolog found	no homolog found	no homolog found
m.12207	AAV84224	peptidoglycan bound protein (lpxtg motif)	AAEL001766-RA	leucine-rich transmembrane proteins	CPIJ802483-RA	conserved hypothetical protein	1344
m.12208	XP_001850003	zinc finger protein 8	AAEL002330-RA	conserved hypothetical protein	CPIJ012327-RA	conserved hypothetical protein	1392
m.12209	YP_654432	af439352_6 orf11	no homolog found	no homolog found	no homolog found	no homolog found	1125
m.12213	XP_001862263	isoform a	AAEL014821-RA	hypothetical protein	CPIJ011799-RA	conserved hypothetical protein	2511
m.12214	EFN62640	serine protease easter	AAEL003243-RA	Clip-domain serine protease, family B.	CPIJ016222-RA	serine proteinase stubble	897
m.12217	AAB35736	serine protease easter	AAEL003243-RA	Clip-domain serine protease, family B.	CPIJ017738-RA	plasminogen precursor	363
m.12219	EFZ09900	serine protease easter	AAEL003243-RA	Clip-domain serine protease, family B.	CPIJ016222-RA	serine proteinase stubble	603
m.12224	XP_001653058	aael001340- partial	AAEL001340-RA	conserved hypothetical protein	CPIJ012810-RA	conserved hypothetical protein	2916
m.12225	XP_001851336	wd repeat protein 19	AAEL004332-RB	conserved hypothetical protein	CPIJ009788-RA	WD repeat protein 19	2617
m.12226	XP_001867232	zinc finger protein 271 (zinc finger protein 7) (zinc finger protein znfphex133) (epstein-barr virus-induced zinc finger protein) (znf-eb) (ct-zfp48) (zinc finger protein	AAEL000005-RB	hypothetical protein	CPIJ016946-RA	conserved hypothetical protein	972
m.12228	BAK26811	reverse partial	no homolog found	no homolog found	no homolog found	no homolog found	753
m.1223	1N0R_A	ankyrin repeat-containing protein	AAEL013466-RA	ankyrin 2,3/unc44	CPIJ000716-RA	ion channel nompc	315
m.12230	AAV84224	cell wall binding repeat protein	AAEL007778-RA	leucine-rich transmembrane protein	CPIJ007745-RA	leucine-rich repeat-containing protein 15 precursor	879
m.12231	AAU06496	salivary protease inhibitor	no homolog found	no homolog found	no homolog found	no homolog found	432
m.12232	AAU06496	salivary protease inhibitor	no homolog found	no homolog found	no homolog found	no homolog found	624
m.12234	CBA11992	endonuclease-reverse transcriptase -e01	no homolog found	no homolog found	no homolog found	no homolog found	1788
m.12236	XP_001865719	indigoidine synthase a family protein	AAEL005216-RA	conserved hypothetical protein	CPIJ015379-RA	conserved hypothetical protein	1206
m.12237	XP_001961547	pseudouridine-metabolizing bifunctional	AAEL005216-RA	conserved hypothetical protein	CPIJ015379-RA	conserved hypothetical protein	2151
m.12238	AAU06482	ribosomal protein l6	AAEL008188-RA	60S ribosomal protein L6	CPIJ013940-RA	60S ribosomal protein L6	789
m.1224	no homolog found	no homolog found	no homolog found	no homolog found	no homolog found	no homolog found
m.12242	XP_002048459	solute carrier family 2	AAEL003808-RA	sugar transporter	CPIJ015251-RA	solute carrier family 2	1569
m.12245	XP_001664192	upf0172 protein cg3501-like	AAEL003774-RA	conserved hypothetical protein	no homolog found	no homolog found	594
m.12249	XP_310726	isoform c	AAEL001584-RA	conserved hypothetical protein	no homolog found	no homolog found	552
m.12256	EHJ64847	rap1 gtpase-activating protein 1	AAEL005099-RA	rap GTPase-activating protein	CPIJ019306-RA	conserved hypothetical protein	4566
m.1226	EHJ66967	endonuclease-reverse transcriptase -e01	no homolog found	no homolog found	no homolog found	no homolog found	562
m.12264	EHJ64847	rap1 gtpase-activating protein 1	AAEL005099-RA	rap GTPase-activating protein	CPIJ019306-RA	conserved hypothetical protein	4506
m.12273	AAV84231	unknown	no homolog found	no homolog found	no homolog found	no homolog found	306
m.12274	XP_001600731	ring finger protein 150-like	no homolog found	no homolog found	no homolog found	no homolog found	363
m.12275	XP_002090497	chondroitin 4-sulfotransferase	AAEL000716-RA	chondroitin 4-sulfotransferase	CPIJ004782-RA	chondroitin 4-sulfotransferase, putative	345
m.12276	XP_001846392	chondroitin 4-sulfotransferase	AAEL000716-RA	chondroitin 4-sulfotransferase	CPIJ004782-RA	chondroitin 4-sulfotransferase, putative	1026
m.1228	CAJ14165	bel12_ag transposon polyprotein	AAEL017200-RA	0	no homolog found	no homolog found	1953
m.12281	XP_004206319	protein	no homolog found	no homolog found	CPIJ008196-RA	conserved hypothetical protein	447
m.12285	XP_001625930	protein	no homolog found	no homolog found	no homolog found	no homolog found	309
m.12288	AAB26437	reverse transcriptase	no homolog found	no homolog found	no homolog found	no homolog found	2031
m.1229	EFA05084	leucine rich protein	AAEL801298-RA	conserved hypothetical protein	CPIJ802477-RA	leucine rich protein, putative	561
m.12296	XP_001663842	bm-40- isoform a	AAEL013656-RA	bm-40 precursor	CPIJ005566-RA	SPARC precursor	921
m.12298	XP_001863011	wd repeat-containing protein 35	AAEL001513-RA	WD-repeat protein	CPIJ012945-RA	WD repeat protein 35	3576
m.123	EDL03422	abelson helper integration site 1	no homolog found	no homolog found	no homolog found	no homolog found	546
m.1230	no homolog found	no homolog found	no homolog found	no homolog found	no homolog found	no homolog found
m.12300	no homolog found	no homolog found	no homolog found	no homolog found	no homolog found	no homolog found
m.12302	no homolog found	no homolog found	no homolog found	no homolog found	no homolog found	no homolog found
m.12304	XP_001650482	isoform a	AAEL014821-RA	hypothetical protein	CPIJ002071-RA	conserved hypothetical protein	1377
m.12305	XP_001842504	isoform a	AAEL014821-RA	hypothetical protein	CPIJ000881-RA	conserved hypothetical protein	720
m.12308	EFA08424	tick partial	no homolog found	no homolog found	no homolog found	no homolog found	501
m.1231	CAA80515	trypsin 7	AAEL007601-RA	trypsin	CPIJ801563-RA	trypsin 7 precursor	807
m.12321	XP_001844377	monocarboxylate transporter	AAEL000471-RA	monocarboxylate transporter	CPIJ002846-RA	monocarboxylate transporter, putative	1404
m.1233	AAV84224	insulin-like growth factor-binding protein complex acid labile chain	AAEL001766-RA	leucine-rich transmembrane proteins	no homolog found	no homolog found	647
m.12335	XP_002025596	isoform a	AAEL014821-RA	hypothetical protein	no homolog found	no homolog found	822
m.12337	XP_001654697	snrna-activating protein complex subunit 3-like	AAEL002106-RA	conserved hypothetical protein	CPIJ010441-RA	snRNA-activating protein complex subunit 3	1085
m.12338	ACY24348	serine-type enodpeptidase	AAEL006627-RA	serine-type enodpeptidase,	CPIJ011378-RA	cationic trypsin precursor	867
m.1234	XP_320504	serine collagenase 1	AAEL003276-RB	hypothetical protein	CPIJ003994-RA	serine collagenase 1 precursor, putative	1761
m.12340	XP_001651741	phospholipase membrane-associated-like	AAEL005957-RA	phospholipase b, plb1	CPIJ012576-RA	phospholipase b, putative	972
m.12341	XP_001847344	mediator of rna polymerase ii transcription subunit 18-like	AAEL002284-RA	Mediator of RNA polymerase II transcription subunit 18 (Mediator complex subunit 18)	CPIJ006001-RA	mediator complex, subunit, putative	633
m.12343	XP_319132	isoform a	AAEL014821-RA	hypothetical protein	CPIJ006425-RA	Inhibitor of growth proteining, ing4	834
m.12344	XP_319132	inhibitor of growth ing4	AAEL004983-RB	Inhibitor of growth proteining, ing4	CPIJ006425-RA	Inhibitor of growth proteining, ing4	636
m.12345	XP_319132	inhibitor of growth protein 4-like	AAEL004983-RB	Inhibitor of growth proteining, ing4	CPIJ006425-RA	Inhibitor of growth proteining, ing4	798
m.12348	XP_001661036	ligand-gated chloride channel homolog 3	AAEL010710-RA	gamma-aminobutyric-acid receptor a beta subunit 1, 2, 3,	CPIJ014518-RA	gamma-aminobutyric-acid receptor a beta subunit 1, 2, 3, putative	726
m.1235	XP_001653067	zinc finger	AAEL001347-RA	conserved hypothetical protein	CPIJ015425-RA	conserved hypothetical protein	483
m.12350	XP_311123	ligand-gated chloride channel homolog 3	AAEL010710-RA	gamma-aminobutyric-acid receptor a beta subunit 1, 2, 3,	CPIJ014518-RA	gamma-aminobutyric-acid receptor a beta subunit 1, 2, 3, putative	1545
m.12351	EFR24237	n-myristoyl transferase	AAEL005092-RA	n-myristoyl transferase	CPIJ019308-RA	glycylpeptide N-tetradecanoyltransferase	1161
m.12362	no homolog found	no homolog found	no homolog found	no homolog found	no homolog found	no homolog found
m.1237	no homolog found	no homolog found	no homolog found	no homolog found	no homolog found	no homolog found
m.12372	CAE53610	modifier of mdg4	no homolog found	no homolog found	CPIJ001651-RA	modifier of mdg4	432
m.12375	XP_001861570	conserved hypothetical protein	AAEL008895-RA	conserved hypothetical protein	CPIJ011352-RA	conserved hypothetical protein	1029
m.12379	EGZ20631	serine threonine-protein kinase rio2	no homolog found	no homolog found	CPIJ009507-RA	serine/threonine-protein kinase rio2	1062
m.1238	no homolog found	no homolog found	no homolog found	no homolog found	no homolog found	no homolog found
m.1239	XP_001659640	adult cuticular protein	AAEL008968-RA	conserved hypothetical protein	CPIJ003041-RA	conserved hypothetical protein	357
m.124	EFR25972	estrogen sulfotransferase	AAEL004557-RA	sulfotransferase (sult)	CPIJ012993-RA	estrogen sulfotransferase	399
m.1240	ACZ50720	madf-domain protein	AAEL014647-RA	conserved hypothetical protein	no homolog found	no homolog found	732
m.12405	XP_001653185	glucosyl glucuronosyl transferases	AAEL001548-RA	glucosyl/glucuronosyl transferases	CPIJ015999-RA	glucosyl/glucuronosyl transferases	1566
m.12409	no homolog found	no homolog found	no homolog found	no homolog found	no homolog found	no homolog found
m.1241	no homolog found	no homolog found	no homolog found	no homolog found	no homolog found	no homolog found
m.12411	XP_001862064	bardet-biedl syndrome 1	AAEL009211-RA	conserved hypothetical protein	CPIJ011387-RA	BBS1	1323
m.12414	XP_321819	mitotic spindle assembly checkpoint protein mad2b	AAEL013310-RA	conserved hypothetical protein	CPIJ007942-RA	rev7	618
m.12429	no homolog found	no homolog found	no homolog found	no homolog found	no homolog found	no homolog found
m.1243	XP_001844450	ribosomal protein s6 kinase	AAEL000743-RA	ribosomal protein S6 kinase	CPIJ003064-RA	ribosomal protein S6 kinase	366
m.12435	XP_001865868	isoform b	AAEL000818-RA	conserved hypothetical protein	CPIJ015795-RA	conserved hypothetical protein	1041
m.1244	XP_001662780	hypothetical protein AaeL_AAEL012643	AAEL012648-RA	conserved hypothetical protein	CPIJ004728-RA	conserved hypothetical protein	358
m.12447	XP_001992927	sarcoplasmic calcium-binding protein 1-like	AAEL008844-RA	calcium-binding protein, putative	CPIJ001560-RA	calcium-binding protein, putative	480
m.1245	XP_001864218	peritophin 3	AAEL012652-RA	conserved hypothetical protein	CPIJ014189-RA	conserved hypothetical protein	400
m.12450	no homolog found	no homolog found	no homolog found	no homolog found	no homolog found	no homolog found
m.12451	XP_001970923	sarcoplasmic calcium-binding protein 1-like	AAEL008844-RA	calcium-binding protein, putative	CPIJ001560-RA	calcium-binding protein, putative	579
m.12454	EFR19259	p53 and dna damage-regulated	AAEL011581-RA	conserved hypothetical protein	CPIJ008888-RA	conserved hypothetical protein	393
m.12456	XP_001956467	wd repeat-containing protein 92-like	AAEL003087-RA	conserved hypothetical protein	CPIJ007347-RA	expressed sequence, putative	1248
m.12459	XP_001651263	protein-cysteine n-palmitoyltransferase rasp-like	AAEL000853-RA	skinny hedgehog/sightless/rasp	CPIJ013328-RA	protein-cysteine N-palmitoyltransferase Rasp	1518
m.1246	CAK26786	tpa: transposase domain-containing protein	no homolog found	no homolog found	no homolog found	no homolog found	567
m.12461	XP_001661506	knirps related	AAEL011231-RA	conserved hypothetical protein	CPIJ013614-RA	conserved hypothetical protein	1338
m.12462	AAU06492	salivary protein	no homolog found	no homolog found	no homolog found	no homolog found	819
m.12463	XP_001656746	signal recognition particle 72 kda protein	AAEL003377-RA	signal recognition particle	CPIJ017902-RA	signal recognition particle 72 kDa protein	1965
m.12465	YP_004447726	serpin b11	AAEL007765-RC	serine protease inhibitor (serpin), likely cleavage at K/R. Transcript A.	CPIJ014718-RA	serine protease inhibitor 4, serpin-4	1182
m.12466	XP_312922	aael014376- partial	AAEL014376-RA	hypothetical protein	CPIJ016386-RA	conserved hypothetical protein	1117
m.12469	no homolog found	no homolog found	no homolog found	no homolog found	no homolog found	no homolog found
m.12470	EEZ98829	growth and transformation-dependent protein	AAEL002350-RA	conserved hypothetical protein	CPIJ003918-RA	growth and transformation-dependent protein	492
m.12471	XP_001661383	growth and transformation-dependent protein	AAEL002350-RA	conserved hypothetical protein	CPIJ003918-RA	growth and transformation-dependent protein	486
m.12474	XP_001656034	n-acetyltransferase mak3-like protein	AAEL012413-RA	n-acetyltransferase mak3	CPIJ015970-RA	n-acetyltransferase mak3	978
m.12476	XP_001984473	oxt	AAEL007409-RA	xylosyltransferase	CPIJ019812-RA	xylosyltransferase oxt	684
m.12479	XP_001653812	ras-related protein rap-1b-like	AAEL009377-RA	rap1 and	CPIJ008396-RA	RAP1B	555
m.1248	XP_001865266	transcription factor iib	AAEL013151-RA	orf protein	CPIJ014799-RA	transcription factor IIB, putative	474
m.1249	XP_308211	AGAP007659-PA	AAEL013971-RA	conserved hypothetical protein	CPIJ011498-RA	conserved hypothetical protein	480
m.12497	XP_001237096	odorant-binding protein	AAEL006109-RA	conserved hypothetical protein	CPIJ002111-RA	Odorant-binding protein 50d, putative	621
m.12499	XP_001662650	glycosylphosphatidylinositol-specific phospholipase c	AAEL012548-RA	glycosylphosphatidylinositol-specific phospholipase C, putative	CPIJ009053-RA	glycosylphosphatidylinositol-specific phospholipase C, putative	1032
m.125	no homolog found	no homolog found	no homolog found	no homolog found	no homolog found	no homolog found
m.1250	XP_001993629	isoform c	AAEL001584-RA	conserved hypothetical protein	CPIJ013679-RA	alpha-esterase, putative	435
m.12501	XP_001989208	isoform a	AAEL014821-RA	hypothetical protein	CPIJ802358-RA	conserved hypothetical protein	1434
m.12502	ABD96049	neuropeptide y receptor type 2	AAEL007924-RA	GPCR Neuropeptide Y Family	CPIJ013069-RA	neuropeptide Y receptor type 2	1548
m.12503	EFR20745	neurotrophin isoform d	AAEL001435-RA	Spaetzle-likecytokine.	CPIJ000273-RA	spaetzle 2	1758
m.12505	no homolog found	no homolog found	no homolog found	no homolog found	no homolog found	no homolog found
m.12506	XP_001653397	hypothetical protein AaeL_AAEL001498	AAEL001498-RA	hypothetical protein	CPIJ801649-RA	conserved hypothetical protein	891
m.12507	EJY57536	dna-directed rna polymerase i subunit rpa2-like	AAEL017010-RA	0	CPIJ801833-RA	DNA-directed RNA polymerase I 135 kDa polypeptide	3381
m.12508	no homolog found	no homolog found	no homolog found	no homolog found	no homolog found	no homolog found
m.12509	CAJ00226	gag-pol polyprotein	no homolog found	no homolog found	no homolog found	no homolog found	2103
m.1251	XP_002072946	isoform c	AAEL001584-RA	conserved hypothetical protein	CPIJ013679-RA	alpha-esterase, putative	473
m.12511	EFR26047	26s proteasome non-atpase regulatory subunit 13-like	AAEL014915-RA	26S proteasome subunit	CPIJ005347-RA	26S proteasome non-ATPase regulatory subunit 13	1146
m.12513	XP_002000598	heparan sulfate 6-o- isoform a	AAEL000493-RA	heparan sulphate 6-o-sulfotransferase	CPIJ012169-RA	conserved hypothetical protein	1428
m.12514	no homolog found	no homolog found	no homolog found	no homolog found	no homolog found	no homolog found
m.12515	ELT87362	hypothetical protein CAPTEDRAFT_213905, partial	no homolog found	no homolog found	CPIJ014800-RA	conserved hypothetical protein	879
m.12516	XP_002159382	PREDICTED: uncharacterized protein LOC100206125	AAEL010194-RA	hypothetical protein	no homolog found	no homolog found	1104
m.1252	no homolog found	no homolog found	no homolog found	no homolog found	no homolog found	no homolog found
m.12520	XP_001867393	isoform a	AAEL014821-RA	hypothetical protein	CPIJ802393-RA	conserved hypothetical protein	2916
m.12521	XP_001867393	conserved hypothetical protein	AAEL008895-RA	conserved hypothetical protein	CPIJ802393-RA	conserved hypothetical protein	669
m.12524	XP_312908	isoform a	AAEL014821-RA	hypothetical protein	CPIJ002847-RA	novel protein containing a major facilitator superfamily domain	1998
m.12525	XP_001602877	major facilitator superfamily domain-containing protein 6-like	AAEL000474-RA	conserved hypothetical protein	CPIJ002847-RA	novel protein containing a major facilitator superfamily domain	498
m.12527	EEZ98056	isoform a	AAEL014821-RA	hypothetical protein	CPIJ002847-RA	novel protein containing a major facilitator superfamily domain	1395
m.12529	XP_001847079	organic anion transporter	AAEL010921-RA	organic anion transporter	CPIJ005186-RA	organic anion transporter, putative	2061
m.12531	XP_001663449	hypothetical protein AaeL_AAEL013306	AAEL013306-RA	hypothetical protein	no homolog found	no homolog found	468
m.12536	XP_975539	isoform a	AAEL014821-RA	hypothetical protein	CPIJ007524-RA	conserved hypothetical protein	594
m.12538	XP_001864191	actin-binding protein ipp	AAEL009756-RA	hypothetical protein	CPIJ014162-RA	BTB/POZ domain containing protein	1140
m.12539	BAC04082	zinc finger protein 555	AAEL010637-RA	zinc finger protein, putative	CPIJ004717-RA	zinc finger protein 467	1356
m.1254	no homolog found	no homolog found	no homolog found	no homolog found	no homolog found	no homolog found
m.12540	XP_001653343	isoform b	AAEL000818-RA	conserved hypothetical protein	CPIJ001726-RA	scarface	1086
m.12541	no homolog found	no homolog found	no homolog found	no homolog found	no homolog found	no homolog found
m.12542	XP_001356515	isoform a	AAEL014821-RA	hypothetical protein	CPIJ013034-RA	pantothenate kinase 4	608
m.12543	XP_001656812	threonine dehydrogenase	AAEL003443-RA	threonine dehydrogenase	CPIJ008256-RA	threonine dehydrogenase	1092
m.12546	XP_001651381	hypothetical protein AaeL_AAEL005747	AAEL005747-RA	conserved hypothetical protein	no homolog found	no homolog found	348
m.1255	AAV84207	variable lymphocyte receptor a	AAEL801299-RA	mitotic protein phosphatase 1 regulator, putative	CPIJ007745-RA	leucine-rich repeat-containing protein 15 precursor	669
m.12550	no homolog found	no homolog found	no homolog found	no homolog found	no homolog found	no homolog found
m.12552	XP_004069433	ring finger protein 141	AAEL002078-RA	conserved hypothetical protein	CPIJ016524-RA	conserved hypothetical protein	603
m.12553	XP_001650653	rps6-p70-protein partial	AAEL000728-RA	ribosomal protein S6 kinase	CPIJ003064-RA	ribosomal protein S6 kinase	1539
m.12555	XP_002090890	GE12550	no homolog found	no homolog found	no homolog found	no homolog found	474
m.12556	no homolog found	no homolog found	no homolog found	no homolog found	no homolog found	no homolog found
m.1256	AAV84224	insulin-like growth factor-binding protein complex acid labile subunit	AAEL002583-RA	Toll-likeReceptor.	CPIJ802471-RA	membrane glycoprotein LIG-1, putative	705
m.12560	XP_001657028	rho gtpase	AAEL003587-RA	rhoGTPase	CPIJ012218-RA	rhogtpase	2292
m.12563	XP_001655786	upf0480 protein c15orf24 homolog	AAEL011972-RB	actin binding protein, putative	CPIJ006347-RA	actin binding protein, putative	675
m.12564	XP_001361231	peptidyl-alpha-hydroxyglycine-alpha-amidating lyase isoform a	AAEL001565-RA	peptidyl-glycine alpha-amidating monooxygenase	CPIJ000256-RA	peptidyl-alpha-hydroxyglycine alpha-amidating lyase 1 precursor	1476
m.12566	XP_001657028	rho gtpase	AAEL003587-RA	rhoGTPase	CPIJ012218-RA	rhogtpase	2268
m.12569	XP_001654071	atpase family aaa domain-containing protein 3	AAEL009883-RA	26S protease (S4) regulatory subunit, putative	CPIJ007514-RA	ATPase family AAA domain-containing protein 3	1776
m.12573	XP_318478	ionotropic receptor isoform f	AAEL014270-RA	conserved hypothetical protein	CPIJ009722-RA	conserved hypothetical protein	645
m.12575	XP_318478	ionotropic receptor isoform f	AAEL014270-RA	conserved hypothetical protein	CPIJ009722-RA	conserved hypothetical protein	822
m.1258	XP_003426688	PREDICTED: hypothetical protein LOC100678007	no homolog found	no homolog found	no homolog found	no homolog found	1741
m.12580	XP_318478	ionotropic receptor isoform f	AAEL014270-RA	conserved hypothetical protein	CPIJ009722-RA	conserved hypothetical protein	780
m.1259	XP_001844702	integrator complex subunit 1-like	AAEL001977-RA	conserved hypothetical protein	CPIJ801971-RA	conserved hypothetical protein	342
m.126	XP_001649448	udp-galactose transporter	AAEL005678-RA	UDP-galactose transporter	CPIJ007457-RA	UDP-galactose transporter	384
m.12600	XP_001648331	ionotropic receptor isoform e	AAEL014270-RA	conserved hypothetical protein	CPIJ009722-RA	conserved hypothetical protein	735
m.12604	EHJ79195	protein phosphatase 2c	AAEL007171-RA	protein phosphatase 2c	CPIJ016167-RA	protein phosphatase 2c	1329
m.12607	XP_001849878	verprolin isoform h	AAEL008154-RA	hypothetical protein	CPIJ008382-RA	conserved hypothetical protein	1491
m.1261	XP_001844702	integrator complex subunit 1-like	AAEL001977-RA	conserved hypothetical protein	CPIJ801971-RA	conserved hypothetical protein	387
m.12612	XP_001849878	verprolin isoform e	AAEL008154-RA	hypothetical protein	CPIJ008382-RA	conserved hypothetical protein	1668
m.12616	XP_003436176	interferon regulatory factor 2-binding protein 2-like	AAEL002459-RA	hypothetical protein	CPIJ017993-RA	conserved hypothetical protein	1269
m.12621	XP_001663836	elongation of very long chain fatty acids protein 1-like	AAEL013649-RA	elongase, putative	CPIJ000105-RA	elongase, putative	826
m.12629	XP_002106795	isoform a	AAEL014821-RA	hypothetical protein	CPIJ012776-RA	conserved hypothetical protein	459
m.12636	XP_001649380	hypothetical protein AaeL_AAEL004581	AAEL004581-RA	conserved hypothetical protein	CPIJ003319-RA	conserved hypothetical protein	999
m.1264	XP_309607	sphingomyelin phosphodiesterase	AAEL006381-RA	sphingomyelin phosphodiesterase	CPIJ012160-RA	sphingomyelin phosphodiesterase	570
m.1265	EFR26264	coiled-coil domain containing 65 isoform 1	AAEL004270-RA	kinectin, putative	CPIJ007437-RA	kinectin, putative	662
m.1266	EFR26264	hypothetical protein AND_07797	no homolog found	no homolog found	CPIJ007437-RA	kinectin, putative	396
m.12661	XP_001661710	aael011139- partial	AAEL014765-RA	conserved hypothetical protein	CPIJ008750-RA	conserved hypothetical protein	912
m.1267	no homolog found	no homolog found	no homolog found	no homolog found	no homolog found	no homolog found
m.12676	XP_001659504	5 -3 exoribonuclease 1	AAEL008814-RA	hypothetical protein	CPIJ007753-RA	5'-3' exoribonuclease 1	4005
m.1268	no homolog found	no homolog found	no homolog found	no homolog found	no homolog found	no homolog found
m.1269	XP_001955629	james isoform a	AAEL002662-RA	elongase, putative	CPIJ015711-RA	elongase, putative	937
m.12693	XP_001661710	aael014801- partial	AAEL011513-RA	conserved hypothetical protein	CPIJ005693-RA	conserved hypothetical protein	2067
m.12694	XP_001870553	conserved hypothetical protein	AAEL008895-RA	conserved hypothetical protein	CPIJ020243-RA	conserved hypothetical protein	1311
m.12695	XP_001870553	conserved hypothetical protein	AAEL008895-RA	conserved hypothetical protein	CPIJ020243-RA	conserved hypothetical protein	753
m.12697	XP_966780	heat shock protein	AAEL013344-RA	lethal(2)essential for life protein, l2efl	CPIJ005645-RA	heat shock protein 22	585
m.12698	XP_973001	transcription factor castor	AAEL005345-RA	transcription factor castor (protein ming)	CPIJ801530-RA	transcription factor castor	3774
m.127	EFR21755	dynein-1-beta heavy chain	AAEL008036-RA	dynein heavy chain	CPIJ012205-RA	dynein-1-beta heavy chain	363
m.1270	XP_001654500	glucosyl glucuronosyl transferases	AAEL001548-RA	glucosyl/glucuronosyl transferases	CPIJ003694-RA	ecdysteroid UDP-glucosyltransferase precursor	357
m.12700	XP_001846740	zinc finger protein 266	AAEL009182-RA	zinc finger protein, putative	CPIJ004716-RA	zinc finger protein 266	1491
m.12701	AAU06492	salivary protein	no homolog found	no homolog found	no homolog found	no homolog found	420
m.12705	XP_001653600	glucosyl glucuronosyl transferases	AAEL001548-RA	glucosyl/glucuronosyl transferases	CPIJ000226-RA	glucosyl/glucuronosyl transferases	507
m.12707	XP_001653602	glucosyl glucuronosyl transferases	AAEL001548-RA	glucosyl/glucuronosyl transferases	CPIJ012943-RA	UDP-glucuronosyltransferase 2C1	777
m.1271	XP_001325899	ankyrin repeat protein	AAEL014668-RA	ankyrin 2,3/unc44	CPIJ009770-RA	conserved hypothetical protein	394
m.12715	XP_001661586	hypothetical protein AaeL_AAEL011311	AAEL011311-RA	conserved hypothetical protein	CPIJ000997-RA	conserved hypothetical protein	1701
m.12721	XP_001848782	heme oxygenase	AAEL008136-RA	conserved hypothetical protein	CPIJ007246-RA	heme oxygenase 1	708
m.12722	NP_523926	syntaxin isoform a	AAEL015461-RA	syntaxin, putative	no homolog found	no homolog found	837
m.12723	XP_001866341	isoform c	AAEL001584-RA	conserved hypothetical protein	CPIJ015952-RA	reticulocalbin-3 precursor	993
m.12725	XP_318161	isoform f	AAEL008126-RA	GPCR Latrophilin Family	CPIJ005424-RA	orphan nuclear receptor nr6a1	516
m.12729	XP_317153	splicing factor ptsr1	AAEL009145-RA	splicing factor pTSR1, putative	CPIJ802059-RA	splicing factor pTSR1, putative	921
m.1273	XP_001867423	coiled-coil domain-containing protein 63-like isoform 1	AAEL007188-RA	conserved hypothetical protein	CPIJ004502-RA	conserved hypothetical protein	1056
m.12735	XP_001658031	bc8 orange interacting protein	AAEL006760-RA	bc8 orange interacting protein, putative	CPIJ015279-RA	bc8 orange interacting protein, putative	2391
m.12737	XP_001663724	isoform a	AAEL014821-RA	hypothetical protein	CPIJ801484-RA	conserved hypothetical protein	1107
m.12738	XP_001657683	isoform a	AAEL014821-RA	hypothetical protein	no homolog found	no homolog found	1104
m.12739	no homolog found	no homolog found	no homolog found	no homolog found	no homolog found	no homolog found
m.1274	XP_001649537	hypothetical protein AaeL_AAEL014751	AAEL014751-RA	conserved hypothetical protein	CPIJ015903-RA	conserved hypothetical protein	402
m.12740	XP_001865982	isoform a	AAEL014821-RA	hypothetical protein	CPIJ015558-RA	conserved hypothetical protein	1119
m.12742	XP_001964669	cuticular protein 100a	AAEL003049-RA	pupal cuticle protein 78E, putative	CPIJ012466-RA	pupal cuticle protein 78E, putative	729
m.12743	no homolog found	no homolog found	no homolog found	no homolog found	no homolog found	no homolog found
m.12745	XP_001652842	beadex dlmo protein	AAEL007719-RA	rhombotin	CPIJ002188-RA	rhombotin	954
m.12746	XP_002025865	cg14806	no homolog found	no homolog found	no homolog found	no homolog found	504
m.12748	XP_002025865	cg14806	no homolog found	no homolog found	no homolog found	no homolog found	525
m.1275	no homolog found	no homolog found	no homolog found	no homolog found	no homolog found	no homolog found
m.12750	XP_001653638	ubiquitin-conjugating enzyme m	AAEL009026-RC	ubiquitin-conjugating enzyme m	CPIJ007408-RA	ubiquitin-conjugating enzyme m	546
m.12751	XP_001870869	f-actin-capping protein subunit beta-like	AAEL002184-RA	F-actin capping protein beta subunit	CPIJ010373-RA	F-actin capping protein subunit beta	825
m.12753	XP_001658605	syntaxin isoform a	AAEL015461-RA	syntaxin, putative	CPIJ015399-RA	Pep12p, putative	750
m.12755	XP_308996	myosin light chain kinase skeletal cardiac muscle	AAEL007632-RA	myosin light chain kinase	CPIJ012235-RA	myosin light chain kinase	309
m.12757	XP_001662202	isoform z	AAEL002705-RA	nucleolar protein c7b	CPIJ013416-RA	nucleolar protein c7b	1455
m.1276	no homolog found	no homolog found	no homolog found	no homolog found	no homolog found	no homolog found
m.12764	XP_001662202	nucleolar protein c7b	AAEL002705-RA	nucleolar protein c7b	CPIJ013416-RA	nucleolar protein c7b	1875
m.12765	XP_001662202	nucleolar protein c7b	AAEL002705-RA	nucleolar protein c7b	CPIJ013414-RA	nucleolar protein c7b	741
m.1277	XP_004070723	amphoterin-induced protein 1-like	AAEL015018-RA	toll	CPIJ801786-RA	leucine-rich transmembrane protein	486
m.1278	XP_002666952	histone h3	AAEL003852-RA	histone H3	CPIJ015009-RA	histone H3.3 type 2	423
m.12783	XP_001662202	nuclear receptor coactivator 7	AAEL002705-RA	nucleolar protein c7b	CPIJ013416-RA	nucleolar protein c7b	1200
m.12785	XP_316657	islet cell autoantigen 1	AAEL015017-RA	islet cell autoantigen	CPIJ011282-RA	islet cell autoantigen 1	1149
m.12786	XP_001849360	ww domain-binding protein 11	AAEL001971-RA	conserved hypothetical protein	CPIJ801595-RA	conserved hypothetical protein	1467
m.12787	XP_308845	serine protease serpin	AAEL014078-RA	serine protease inhibitor, serpin	CPIJ016301-RA	serine protease inhibitor A3G	1233
m.12788	XP_003402583	microspherule protein 1	AAEL000594-RA	conserved hypothetical protein	CPIJ004521-RA	microspherule protein 1	1122
m.12790	XP_001656201	sodium-coupled monocarboxylate transporter 1-like	AAEL012691-RA	sodium/solute symporter	CPIJ010265-RA	sodium/solute symporter, putative	1812
m.12792	no homolog found	no homolog found	no homolog found	no homolog found	no homolog found	no homolog found
m.12793	XP_317995	ethanolamine-p-transferase gpi11 pig-f	AAEL015107-RA	conserved hypothetical protein	CPIJ019240-RA	conserved hypothetical protein	720
m.12795	XP_001846521	protein phosphatase 1b-like	AAEL003326-RA	hypothetical protein	CPIJ004872-RA	protein phosphatase 2C isoform beta	948
m.12797	ADD18941	isoform f	AAEL008126-RA	GPCR Latrophilin Family	CPIJ002229-RA	conserved hypothetical protein	1053
m.12798	XP_001843898	isoform f	AAEL008126-RA	GPCR Latrophilin Family	CPIJ002229-RA	conserved hypothetical protein	1131
m.128	XP_001869925	isoform a	AAEL014821-RA	hypothetical protein	CPIJ019621-RA	conserved hypothetical protein	393
m.12801	XP_321742	synaptosomal-associated protein 25-like isoform 1	AAEL004559-RA	synaptosomal associated protein	CPIJ003323-RA	synaptosomal associated protein	639
m.12804	XP_001649383	synaptosomal-associated protein 25-like isoform 1	AAEL004559-RA	synaptosomal associated protein	CPIJ003323-RA	synaptosomal associated protein	642
m.12808	XP_316025	rhythmically expressed gene isoform a	AAEL007206-RA	hypothetical protein	CPIJ018308-RA	conserved hypothetical protein	876
m.12809	XP_001664177	dna-directed rna polymerase iii subunit rpc6-like	AAEL003786-RA	DNA-directed RNA polymerase III, 34kD-subunit, putative	CPIJ017445-RA	DNA-directed RNA polymerase III subunit F	924
m.1281	XP_001653448	isoform a	AAEL014821-RA	hypothetical protein	CPIJ020133-RA	conserved hypothetical protein	378
m.12811	XP_001664178	mitochondrial gtpase 1	AAEL003813-RA	conserved hypothetical protein	CPIJ017444-RA	mitochondrial GTPase 1	920
m.12812	AAL28847	zinc finger protein	AAEL007427-RB	zinc finger protein	CPIJ011147-RA	zinc finger protein	465
m.12813	EFR23739	phosphatidylserine synthase	AAEL008393-RA	phosphatidylserine synthase	CPIJ002176-RA	phosphatidylserine synthase	1335
m.12814	no homolog found	no homolog found	no homolog found	no homolog found	no homolog found	no homolog found
m.12816	XP_002641395	Hypothetical protein CBG13257	no homolog found	no homolog found	no homolog found	no homolog found	351
m.12817	XP_002641395	Hypothetical protein CBG13257	no homolog found	no homolog found	no homolog found	no homolog found	573
m.12818	no homolog found	no homolog found	no homolog found	no homolog found	no homolog found	no homolog found
m.12820	no homolog found	no homolog found	no homolog found	no homolog found	no homolog found	no homolog found
m.12821	no homolog found	no homolog found	no homolog found	no homolog found	no homolog found	no homolog found
m.12822	no homolog found	no homolog found	no homolog found	no homolog found	no homolog found	no homolog found
m.12823	no homolog found	no homolog found	no homolog found	no homolog found	no homolog found	no homolog found
m.12824	no homolog found	no homolog found	no homolog found	no homolog found	no homolog found	no homolog found
m.12825	EHJ69381	transmembrane protein 165-like	AAEL007936-RA	conserved hypothetical protein	CPIJ004440-RA	conserved hypothetical protein	1215
m.12827	XP_001846026	transmembrane protein 165-like	AAEL007936-RA	conserved hypothetical protein	CPIJ004440-RA	conserved hypothetical protein	927
m.12828	EFR30077	chymotrypsin bi	AAEL008197-RA	serine collagenase 1 precursor, putative	CPIJ002132-RA	serine-type enodpeptidase, putative	786
m.1283	EFY95447	ankyrin repeat protein	AAEL014668-RA	ankyrin 2,3/unc44	CPIJ000716-RA	ion channel nompc	382
m.12830	XP_001955691	rwd domain-containing protein 1	AAEL007647-RA	conserved hypothetical protein	CPIJ013744-RA	RWD domain-containing protein 1	732
m.12831	XP_001659546	adp-ribosylation factor-binding protein gga1-like	AAEL001525-RA	conserved hypothetical protein	CPIJ011151-RA	conserved hypothetical protein	1893
m.12834	XP_001605878	sodium channel protein nach-like	AAEL003714-RA	amiloride-sensitive sodium channel, putative	CPIJ005430-RA	amiloride-sensitive sodium channel, putative	1500
m.12835	XP_311555	dna supercoiling factor	AAEL007725-RA	reticulocalbin	CPIJ002187-RA	calumenin precursor	1023
m.12840	XP_001657580	isoform j	AAEL006205-RB	hypothetical protein	CPIJ010300-RA	conserved hypothetical protein	3495
m.12848	XP_001657580	isoform j	AAEL006205-RB	hypothetical protein	CPIJ010300-RA	conserved hypothetical protein	3111
m.1285	XP_003240529	ac055769_6copia-type 28768-32772	no homolog found	no homolog found	no homolog found	no homolog found	363
m.12854	AAV84224	tlr3	AAEL001766-RA	leucine-rich transmembrane proteins	CPIJ802499-RA	leucine-rich repeat transmembrane neuronal protein 2 precursor	1320
m.12856	XP_001865747	cyclin j	AAEL008256-RA	cyclin A3, putative	CPIJ015384-RA	cyclin J, putative	921
m.12858	XP_001661022	tpa_exp: ras-like family 11 member a	AAEL010688-RA	MRAS2, putative	CPIJ801661-RA	Ile	1014
m.12859	AAB86424	gag-like protein	AAEL005758-RA	conserved hypothetical protein	CPIJ016207-RA	conserved hypothetical protein	1590
m.1286	ADB85275	retrotransposon ty1-copia subclass	no homolog found	no homolog found	no homolog found	no homolog found	331
m.12864	XP_001866401	gag-like protein	AAEL005758-RA	conserved hypothetical protein	CPIJ016207-RA	conserved hypothetical protein	1439
m.12865	XP_001864613	isoform a	AAEL014821-RA	hypothetical protein	CPIJ014145-RA	conserved hypothetical protein	1806
m.12868	XP_001651084	cg3106 cg3106-pa	AAEL005543-RA	conserved hypothetical protein	CPIJ006676-RA	conserved hypothetical protein	2007
m.1287	no homolog found	no homolog found	no homolog found	no homolog found	no homolog found	no homolog found
m.12872	XP_315241	adp-ribosylation factor-related protein 1	AAEL010423-RA	ARL3, putative	CPIJ011092-RA	ADP-ribosylation factor	609
m.12873	XP_001653421	structural constituent of	AAEL008726-RA	hypothetical protein	CPIJ017543-RA	conserved hypothetical protein	1263
m.12882	XP_001653421	hypothetical protein AaeL_AAEL008726	AAEL008726-RA	hypothetical protein	CPIJ017543-RA	conserved hypothetical protein	345
m.12883	ABF18158	nsfl1 cofactor p47	AAEL001251-RB	nsfl1 cofactor P47	CPIJ006531-RA	NSFL1 cofactor p47	1194
m.1289	AAX28841	enzymatic polyprotein endonuclease reverse	no homolog found	no homolog found	no homolog found	no homolog found	2691
m.12895	XP_001658815	cytochrome p450	AAEL009018-RA	cytochrome P450	CPIJ800243-RA	cytochrome P450	1629
m.12897	XP_001658815	cytochrome p450	AAEL009018-RA	cytochrome P450	CPIJ800243-RA	cytochrome P450	723
m.12898	XP_003484492	serine threonine-protein kinase pelle-like	AAEL006571-RA	TOLLpathway signalling, Ser/Thr Kinase.	CPIJ015474-RA	interleukin-1 receptor-associated kinase 4	1635
m.12899	XP_002100761	isoform a	AAEL014821-RA	hypothetical protein	CPIJ018869-RA	NADH dehydrogenase iron-sulfur protein 7, mitochondrial precursor	660
m.129	EFR19635	fatty-acid amide hydrolase 2	AAEL009925-RA	amidase	CPIJ002703-RA	amidase	306
m.1290	XP_001654620	glutathione s-transferase	AAEL010500-RA	glutathionetransferase	CPIJ014694-RA	glutathione-s-transferase theta, gst	726
m.12903	XP_003494356	PREDICTED: hypothetical protein LOC100740241 isoform 1	AAEL012501-RA	conserved hypothetical protein	CPIJ001450-RA	conserved hypothetical protein	393
m.12904	EFR26937	isoform b	AAEL000818-RA	conserved hypothetical protein	CPIJ001450-RA	conserved hypothetical protein	681
m.12905	XP_001661636	mitochondrial ribosomal protein s9	AAEL011391-RA	mitochondrial ribosomal protein, S9, putative	CPIJ010573-RA	28S ribosomal protein S9, mitochondrial precursor	1209
m.12906	XP_001650311	zinc finger protein 569-like	AAEL005078-RA	zinc finger protein	CPIJ003122-RA	zinc finger protein	1038
m.12907	XP_001652648	isoform n	AAEL007290-RC	conserved hypothetical protein	no homolog found	no homolog found	2325
m.12911	XP_001652646	isoform n	AAEL007290-RC	conserved hypothetical protein	CPIJ015493-RA	conserved hypothetical protein	2913
m.1292	EFX67619	hypothetical protein DAPPUDRAFT_330880	no homolog found	no homolog found	CPIJ012547-RA	conserved hypothetical protein	1100
m.1294	JAA61231	tick partial	no homolog found	no homolog found	CPIJ008196-RA	conserved hypothetical protein	630
m.12957	NP_649488	isoform i	AAEL007290-RA	conserved hypothetical protein	CPIJ015493-RA	conserved hypothetical protein	2115
m.1296	no homolog found	no homolog found	no homolog found	no homolog found	no homolog found	no homolog found
m.12970	XP_001952955	GF17459	no homolog found	no homolog found	no homolog found	no homolog found	711
m.12971	no homolog found	no homolog found	no homolog found	no homolog found	no homolog found	no homolog found
m.12973	AAL16724	af378002_1 transposase	no homolog found	no homolog found	no homolog found	no homolog found	303
m.12975	XP_559011	dynein heavy chain	AAEL003155-RA	dynein heavy chain	CPIJ011172-RA	dynein beta chain	2361
m.12976	XP_001961776	isoform a	AAEL014821-RA	hypothetical protein	CPIJ802371-RA	conserved hypothetical protein	780
m.12977	XP_001961776	isoform a	AAEL014821-RA	hypothetical protein	CPIJ802371-RA	conserved hypothetical protein	780
m.1298	no homolog found	no homolog found	no homolog found	no homolog found	no homolog found	no homolog found
m.12982	XP_001648508	sterol desaturase	AAEL004126-RB	sterol desaturase	CPIJ011629-RA	sterol desaturase	897
m.12984	XP_001664012	calcium calmodulin-dependent protein kinase type ii alpha chain-like isoform 2	AAEL013823-RA	calcium/calmodulin dependent protein kinase ii	CPIJ017648-RA	calcium/calmodulin-dependent protein kinase type II alpha chain	1026
m.12989	ACM40885	secreted salivary protein	no homolog found	no homolog found	no homolog found	no homolog found	423
m.1299	XP_003743867	protein slit	AAEL005762-RA	leucine-rich transmembrane proteins	CPIJ801796-RA	carboxypeptidase N subunit 2 precursor	411
m.13	AAV84261	serine protease	AAEL010867-RA	serine protease	CPIJ004660-RA	trypsin 1 precursor	513
m.130	EJY57715	aael017040- partial	AAEL017040-RA	AaGr62	no homolog found	no homolog found	483
m.1300	XP_314696	membrane glycoprotein lig- partial	AAEL003507-RA	Toll-likeReceptor.	CPIJ802480-RA	carboxypeptidase N subunit 2 precursor	534
m.13005	XP_001663440	na channel protein isoform p	AAEL013277-RA	voltage-gated sodium channel	CPIJ004992-RA	sodium channel protein I	1323
m.13007	XP_001846633	sodium channel protein i	AAEL013277-RA	voltage-gated sodium channel	CPIJ004992-RA	sodium channel protein I	1323
m.1301	no homolog found	no homolog found	no homolog found	no homolog found	no homolog found	no homolog found
m.13010	XP_001663440	na channel protein isoform p	AAEL013277-RA	voltage-gated sodium channel	CPIJ004992-RA	sodium channel protein I	1389
m.1302	no homolog found	no homolog found	no homolog found	no homolog found	no homolog found	no homolog found
m.13027	XP_001663426	high affinity copper uptake protein 1	AAEL013263-RA	high affinity copper transporter, putative	CPIJ018594-RA	high-affinity copper uptake protein	462
m.1303	XP_001958506	GF23481	no homolog found	no homolog found	CPIJ009341-RA	conserved hypothetical protein	1038
m.13031	EHJ65156	transmembrane protein 164	AAEL008760-RA	hypothetical protein	CPIJ016127-RA	transmembrane protein 164	1263
m.13037	XP_313462	isoform a	AAEL014821-RA	hypothetical protein	CPIJ004119-RA	abc transporter, putative	2331
m.1304	XP_001654723	hypothetical protein AaeL_AAEL002132	AAEL002132-RA	hypothetical protein	CPIJ004295-RA	conserved hypothetical protein	1320
m.13049	XP_001846633	bsc1 sodium channel protein	AAEL013277-RA	voltage-gated sodium channel	CPIJ004992-RA	sodium channel protein I	2112
m.1305	ABA40262	lrr- partial	AAEL001766-RA	leucine-rich transmembrane proteins	CPIJ006310-RA	leucine-rich transmembrane protein	669
m.1306	no homolog found	no homolog found	no homolog found	no homolog found	no homolog found	no homolog found
m.13061	XP_316397	odorant-binding protein 73a	no homolog found	no homolog found	CPIJ017524-RA	conserved hypothetical protein	486
m.13063	XP_316397	odorant-binding protein 73a	no homolog found	no homolog found	CPIJ017524-RA	conserved hypothetical protein	786
m.13064	XP_001657204	isoform b	AAEL000818-RA	conserved hypothetical protein	CPIJ005343-RA	glucosylceramidase precursor	1731
m.13065	AAV84224	leucine-rich repeat-containing g-protein coupled receptor 6-like	AAEL001788-RA	hypothetical protein	CPIJ802480-RA	carboxypeptidase N subunit 2 precursor	915
m.13068	no homolog found	no homolog found	no homolog found	no homolog found	no homolog found	no homolog found
m.1307	no homolog found	no homolog found	no homolog found	no homolog found	no homolog found	no homolog found
m.13070	no homolog found	no homolog found	no homolog found	no homolog found	no homolog found	no homolog found
m.13072	no homolog found	no homolog found	no homolog found	no homolog found	no homolog found	no homolog found
m.13073	no homolog found	no homolog found	no homolog found	no homolog found	no homolog found	no homolog found
m.13074	XP_321875	probable asparaginyl-trna mitochondrial-like	AAEL011655-RA	aspartyl-tRNA synthetase	CPIJ001182-RA	asparaginyl-tRNA synthetase	987
m.13075	XP_001867464	scaffold attachment factor b	AAEL008703-RA	scaffold attachment factor B, putative	CPIJ017179-RA	scaffold attachment factor B, putative	2100
m.13077	XP_316594	acetyl-coenzyme a synthetase-like	AAEL015010-RA	acetyl-coa synthetase	CPIJ016639-RA	acetyl-coa synthetase	2010
m.13078	XP_310190	u5 small nuclear ribonucleoprotein 40 kda	AAEL007708-RA	WD-repeat protein	CPIJ801822-RA	WD repeat protein 57	1035
m.1308	no homolog found	no homolog found	no homolog found	no homolog found	no homolog found	no homolog found
m.13081	XP_001662952	bifunctional purine biosynthesis protein purh	AAEL012825-RA	bifunctional purine biosynthesis protein	CPIJ002383-RA	bifunctional purine biosynthesis protein PURH	1899
m.13083	EFX76823	hypothetical protein DAPPUDRAFT_322048	no homolog found	no homolog found	CPIJ003620-RA	proacrosin, putative	1434
m.1309	no homolog found	no homolog found	no homolog found	no homolog found	no homolog found	no homolog found
m.1310	XP_003457437	zxd family zinc finger c	AAEL007583-RA	predicted protein	CPIJ012547-RA	conserved hypothetical protein	2274
m.13106	no homolog found	no homolog found	no homolog found	no homolog found	no homolog found	no homolog found
m.13107	no homolog found	no homolog found	no homolog found	no homolog found	no homolog found	no homolog found
m.1311	XP_001655723	odorant-binding protein 56g	AAEL015554-RA	odorant-binding protein 56e, putative	CPIJ012716-RA	odorant-binding protein AgamOBP26	321
m.13118	no homolog found	no homolog found	no homolog found	no homolog found	no homolog found	no homolog found
m.1312	XP_001659008	fatty acid synthase s-acetyltransferase	AAEL008160-RA	fatty acid synthase	CPIJ008367-RA	fatty acid synthase S-acetyltransferase	352
m.1313	XP_001660253	candidate tumor suppressor protein	AAEL001740-RA	candidate tumor suppressor protein	CPIJ016311-RA	decaprenyl-diphosphate synthase subunit 2	391
m.13132	EFX76823	hypothetical protein DAPPUDRAFT_322048	no homolog found	no homolog found	no homolog found	no homolog found	1254
m.1314	XP_001656605	cuticular protein 49ah	AAEL003216-RA	conserved hypothetical protein	CPIJ009334-RA	conserved hypothetical protein	525
m.1315	no homolog found	no homolog found	no homolog found	no homolog found	no homolog found	no homolog found
m.1317	XP_001653847	rna 3 -terminal phosphate cyclase	AAEL009623-RA	RNA 3' terminal phosphate cyclase	CPIJ009235-RA	RNA 3'-terminal phosphate cyclase	1068
m.13170	XP_317541	glycogen phosphorylase	AAEL000703-RA	glycogen phosphorylase	CPIJ004776-RA	glycogen phosphorylase	2529
m.13178	XP_001664113	tetratricopeptide repeat protein 15	AAEL013907-RA	d-alanyl-d-alanine carboxypeptidase	CPIJ019076-RA	tetratricopeptide repeat protein 15	1443
m.1319	XP_001843074	conserved hypothetical protein	AAEL008895-RA	conserved hypothetical protein	CPIJ001590-RA	conserved hypothetical protein	912
m.13190	XP_001658426	poly(adp-ribose) glycohydrolase	AAEL007535-RA	conserved hypothetical protein	CPIJ007930-RA	conserved hypothetical protein	2508
m.13197	XP_001649922	dynactin subunit 6	AAEL013591-RA	dynactin, p27-subunit, putative	CPIJ011237-RA	dynactin subunit 6	534
m.13199	XP_001655966	cytochrome p450	AAEL009018-RA	cytochrome P450	CPIJ800243-RA	cytochrome P450	1496
m.1320	AAU06492	salivary protein	no homolog found	no homolog found	no homolog found	no homolog found	354
m.13200	XP_001653279	isochorismatase domain-containing protein mitochondrial	AAEL008454-RB	conserved hypothetical protein	CPIJ005059-RA	isochorismatase domain-containing protein 2, mitochondrial precursor	606
m.13202	XP_001652484	sodium solute symporter	AAEL006487-RA	sodium/solute symporter	CPIJ002534-RA	sodium/iodide cotransporter	1410
m.13208	XP_003245995	bel12_ag transposon polyprotein	AAEL017200-RA	0	CPIJ013229-RA	beta chain spectrin	5343
m.1321	XP_309930	eukaryotic translation initiation factor 3 subunit k-like	AAEL006115-RB	Eukaryotic translation initiation factor 3 subunit K (eIF3k)(eIF-3 p25)	CPIJ017839-RA	conserved hypothetical protein	651
m.1322	no homolog found	no homolog found	no homolog found	no homolog found	no homolog found	no homolog found
m.1323	no homolog found	no homolog found	no homolog found	no homolog found	no homolog found	no homolog found
m.13240	no homolog found	no homolog found	no homolog found	no homolog found	no homolog found	no homolog found
m.13243	no homolog found	no homolog found	no homolog found	no homolog found	no homolog found	no homolog found
m.13246	AAV84224	variable lymphocyte receptor a	AAEL801299-RA	mitotic protein phosphatase 1 regulator, putative	CPIJ007745-RA	leucine-rich repeat-containing protein 15 precursor	1080
m.13249	ABO52851	potassium voltage-gated channel protein shab	AAEL009619-RA	voltage-gated potassium channel	CPIJ009252-RA	voltage-gated potassium channel	546
m.1325	XP_320694	pet191 polypeptide	AAEL012327-RA	PET191 polypeptide, putative	CPIJ010392-RA	PET191 polypeptide, putative	309
m.13257	XP_001653870	voltage-gated potassium channel	AAEL009619-RA	voltage-gated potassium channel	CPIJ009252-RA	voltage-gated potassium channel	918
m.1326	XP_001870822	transcription elongation factor spt4-like	AAEL006566-RA	suppressor of ty	CPIJ010586-RA	transcription elongation factor SPT4	351
m.1327	NP_001036501	down syndrome cell adhesion isoform aa	AAEL010606-RA	down syndrome cell adhesion molecule	CPIJ006175-RA	down syndrome cell adhesion molecule, putative	340
m.13271	XP_001653870	voltage-gated potassium channel	AAEL009619-RA	voltage-gated potassium channel	CPIJ009252-RA	voltage-gated potassium channel	1065
m.13277	XP_001851162	voltage-gated potassium channel	AAEL009619-RA	voltage-gated potassium channel	CPIJ009252-RA	voltage-gated potassium channel	468
m.1328	no homolog found	no homolog found	no homolog found	no homolog found	no homolog found	no homolog found
m.13280	XP_001653870	voltage-gated potassium channel	AAEL009619-RA	voltage-gated potassium channel	CPIJ009252-RA	voltage-gated potassium channel	375
m.13285	XP_001851162	voltage-gated potassium channel	AAEL009619-RA	voltage-gated potassium channel	CPIJ009252-RA	voltage-gated potassium channel	498
m.1329	ZP_07806067	cytolethal distending toxin b	no homolog found	no homolog found	no homolog found	no homolog found	771
m.13291	XP_001851162	voltage-gated potassium channel	AAEL009619-RA	voltage-gated potassium channel	CPIJ009252-RA	voltage-gated potassium channel	2133
m.133	XP_002027705	GL22657	AAEL002975-RA	hypothetical protein	no homolog found	no homolog found	348
m.13302	XP_001851162	voltage-gated potassium channel	AAEL009619-RA	voltage-gated potassium channel	CPIJ009252-RA	voltage-gated potassium channel	1848
m.13306	XP_001865041	transcriptional repressor protein yy1	AAEL008005-RA	conserved hypothetical protein	CPIJ014689-RA	transcriptional repressor protein YY1	1221
m.13308	XP_001655967	isoform j	AAEL006205-RB	hypothetical protein	CPIJ802371-RB	conserved hypothetical protein	813
m.13309	no homolog found	no homolog found	no homolog found	no homolog found	no homolog found	no homolog found
m.13312	XP_001647946	proteasome assembly chaperone 2-like	AAEL000022-RA	conserved hypothetical protein	CPIJ007924-RA	conserved hypothetical protein	723
m.13314	XP_001842086	alpha-aminoadipic semialdehyde mitochondrial-like	AAEL014734-RA	hypothetical protein	CPIJ000416-RA	alpha-aminoadipic semialdehyde synthase, mitochondrial precursor	2808
m.13315	XP_314018	mitochondrial atp synthase alpha subunit precursor	AAEL012175-RA	ATP synthase alpha subunit mitochondrial	CPIJ002271-RA	conserved hypothetical protein	1656
m.13318	no homolog found	no homolog found	no homolog found	no homolog found	no homolog found	no homolog found
m.1332	XP_003436185	AGAP013517-PA	no homolog found	no homolog found	no homolog found	no homolog found	489
m.13320	XP_002051049	serine protease inhibitor serpin-4	AAEL007765-RC	serine protease inhibitor (serpin), likely cleavage at K/R. Transcript A.	CPIJ014718-RA	serine protease inhibitor 4, serpin-4	1227
m.13321	AEO72145	serpin b3-like	AAEL007765-RD	serine protease inhibitor (serpin), likely cleavage at K/R. Transcript A.	CPIJ014718-RA	serine protease inhibitor 4, serpin-4	933
m.13323	XP_001651382	isoform a	AAEL014821-RA	hypothetical protein	CPIJ000846-RA	conserved hypothetical protein	1338
m.13324	XP_001651382	isoform a	AAEL014821-RA	hypothetical protein	CPIJ000846-RA	conserved hypothetical protein	1473
m.13326	XP_001651382	isoform a	AAEL014821-RA	hypothetical protein	CPIJ000846-RA	conserved hypothetical protein	1335
m.13327	XP_001651382	isoform a	AAEL014821-RA	hypothetical protein	CPIJ000846-RA	conserved hypothetical protein	1470
m.1333	no homolog found	no homolog found	no homolog found	no homolog found	no homolog found	no homolog found
m.13331	AAY29662	ion transport peptide-like	AAEL001777-RA	ion transport peptide, putative	CPIJ003972-RA	ion transport peptide, putative	393
m.13333	CAB96204	isoform a	AAEL014821-RA	hypothetical protein	CPIJ001522-RA	transient receptor potential channel	833
m.13334	XP_317008	transient receptor potential-gamma protein	AAEL005014-RA	transient receptor potential channel	CPIJ001522-RA	transient receptor potential channel	1041
m.13335	XP_001659429	hypothetical protein AaeL_AAEL008711	AAEL008711-RA	conserved hypothetical protein	CPIJ008883-RA	conserved hypothetical protein	612
m.13336	XP_001657349	cellular retinoic acid binding protein	AAEL005997-RA	allergen, putative	CPIJ018993-RA	allergen, putative	444
m.13338	XP_001864031	cellular retinoic acid binding protein	AAEL005997-RA	allergen, putative	CPIJ018993-RA	allergen, putative	447
m.1334	XP_001867505	potential zinc finger protein	AAEL015347-RA	hypothetical protein	CPIJ017034-RA	zinc finger protein 583	309
m.13344	EEZ98907	transcription factor partial	AAEL007157-RA	conserved hypothetical protein	CPIJ002903-RA	conserved hypothetical protein	4629
m.13347	XP_001663394	enhancer of ezh	AAEL013213-RA	enhancer of zeste, ezh	CPIJ006484-RA	polycomb protein E(z)	2157
m.1335	XP_001869523	aael017097- partial	AAEL017446-RA	AaGr33b	CPIJ800024-RA	conserved hypothetical protein	528
m.13351	no homolog found	no homolog found	no homolog found	no homolog found	no homolog found	no homolog found
m.13359	XP_001656227	leucyl aminopeptidase	AAEL002978-RA	leucyl aminopeptidase, putative	CPIJ009825-RA	leucyl aminopeptidase, putative	1533
m.1336	CCH50976	endonuclease-reverse transcriptase -e01	no homolog found	no homolog found	CPIJ014013-RA	conserved hypothetical protein	1656
m.13369	ADD18517	dipeptidase isoform a	AAEL002978-RA	leucyl aminopeptidase, putative	CPIJ009825-RA	leucyl aminopeptidase, putative	390
m.1337	no homolog found	no homolog found	no homolog found	no homolog found	no homolog found	no homolog found
m.13377	EHJ71420	adenylyl cyclase 76e	AAEL008859-RA	adenylate cyclase	CPIJ004739-RA	adenylate cyclase	3282
m.1338	XP_001654737	3-oxoacyl-	AAEL002113-RA	3-oxoacyl-[acyl-carrier-protein] synthase	CPIJ004308-RA	3-oxoacyl-[acyl-carrier-protein] synthase, mitochondrial precursor	1338
m.13381	no homolog found	no homolog found	no homolog found	no homolog found	no homolog found	no homolog found
m.13382	XP_312333	eukaryotic peptide chain release factor gtp-binding subunit	AAEL000825-RA	eukaryotic peptide chain release factor GTP-binding subunit (erf2) (translation release factor 3) (erf3) (erf-3)	CPIJ013330-RA	eukaryotic peptide chain release factor GTP-binding subunit	1194
m.13383	XP_001651261	eukaryotic peptide chain release factor gtp-binding subunit	AAEL000825-RA	eukaryotic peptide chain release factor GTP-binding subunit (erf2) (translation release factor 3) (erf3) (erf-3)	CPIJ013330-RA	eukaryotic peptide chain release factor GTP-binding subunit	2055
m.13386	no homolog found	no homolog found	no homolog found	no homolog found	no homolog found	no homolog found
m.13387	no homolog found	no homolog found	no homolog found	no homolog found	no homolog found	no homolog found
m.13388	no homolog found	no homolog found	no homolog found	no homolog found	no homolog found	no homolog found
m.13389	XP_001650067	spatzle 3	AAEL014950-RA	Spaetzle-likecytokine.	CPIJ001752-RA	spaetzle 3A	927
m.1339	XP_002062901	coiled-coil domain-containing protein 103-like	AAEL003257-RA	conserved hypothetical protein	CPIJ801494-RA	conserved hypothetical protein	336
m.13390	EAT32814	sptzle 3a	AAEL008596-RA	Spaetzle-likecytokine.	CPIJ001752-RA	spaetzle 3A	843
m.13391	XP_002036125	spatzle 3	AAEL014950-RA	Spaetzle-likecytokine.	CPIJ001750-RA	spaetzle 3A	637
m.13392	XP_001868469	toll	AAEL009551-RA	Toll-likeReceptor.	CPIJ013183-RA	leucine-rich repeat-containing G-protein coupled receptor 4 precursor	1470
m.13393	XP_001660216	protein toll	AAEL009551-RA	Toll-likeReceptor.	CPIJ018030-RA	toll, putative	891
m.13395	XP_003704528	1-acyl-sn-glycerol-3-phosphate acyltransferase	AAEL011898-RA	1-acyl-sn-glycerol-3-phosphate acyltransferase	CPIJ802146-RA	1-acyl-sn-glycerol-3-phosphate acyltransferase	717
m.13396	BAM18180	1-acyl-sn-glycerol-3-phosphate acyltransferase	AAEL011898-RA	1-acyl-sn-glycerol-3-phosphate acyltransferase	CPIJ802146-RA	1-acyl-sn-glycerol-3-phosphate acyltransferase	819
m.13397	XP_001845019	antiviral helicase ski2	AAEL013825-RA	helicase	CPIJ003293-RA	antiviral helicase SKI2	879
m.13399	XP_001844743	exosome complex component csl4-like	AAEL001619-RA	conserved hypothetical protein	CPIJ003155-RA	exosomal 3'-5' exoribonuclease complex subunit ski4	645
m.1340	XP_321126	phospholipase c beta	AAEL009380-RA	phospholipase c beta	CPIJ008403-RA	phospholipase c beta	666
m.13400	XP_001688763	single-stranded dna-binding protein mssp-1	AAEL007091-RA	single-stranded DNA-binding protein mssp-1	CPIJ008970-RA	single-stranded DNA-binding protein mssp-1	564
m.13402	XP_001688763	single-stranded dna-binding protein mssp-1	AAEL007091-RA	single-stranded DNA-binding protein mssp-1	CPIJ008970-RA	single-stranded DNA-binding protein mssp-1	804
m.13404	XP_001864755	dimethyladenosine transferase	AAEL000076-RA	dimethyladenosine transferase	CPIJ013970-RA	dimethyladenosine transferase	904
m.13406	ADD18615	isoform a	AAEL014821-RA	hypothetical protein	CPIJ002913-RA	conserved hypothetical protein	1185
m.13407	XP_001658720	isoform b	AAEL000818-RA	conserved hypothetical protein	CPIJ002913-RA	conserved hypothetical protein	1113
m.13408	XP_001658720	isoform c	AAEL001584-RA	conserved hypothetical protein	CPIJ002913-RA	conserved hypothetical protein	1101
m.13409	AAN71631	isoform d	AAEL000818-RA	conserved hypothetical protein	CPIJ002913-RA	conserved hypothetical protein	1203
m.1341	EFA13462	reverse	no homolog found	no homolog found	no homolog found	no homolog found	1410
m.13410	no homolog found	no homolog found	no homolog found	no homolog found	no homolog found	no homolog found
m.13411	XP_002096267	pyrroline-5-carboxylate reductase	AAEL008418-RB	pyrroline-5-carboxylate reductase	CPIJ005082-RA	pyrroline-5-carboxylate reductase	864
m.13412	ABV60339	glutathione-s-transferase gst	AAEL009017-RA	glutathionetransferase	CPIJ016212-RA	glutathione S-transferase 1	666
m.13414	XP_001655942	isoform h	AAEL002876-RA	conserved hypothetical protein	CPIJ004052-RA	protein prospero	2151
m.13415	EMC78282	zinc finger protein 155 isoform 1	AAEL010501-RA	zinc finger protein	CPIJ001300-RA	zinc finger protein 780B	1398
m.13416	XP_003426688	ankyrin repeat domain protein	no homolog found	no homolog found	CPIJ000716-RA	ion channel nompc	2325
m.13419	XP_003426688	ankyrin repeat domain protein	no homolog found	no homolog found	no homolog found	no homolog found	1476
m.13421	ZP_03335003	ankyrin repeat domain protein	no homolog found	no homolog found	CPIJ000716-RA	ion channel nompc	2923
m.13423	YP_246397	ankyrin repeat protein	AAEL014668-RA	ankyrin 2,3/unc44	CPIJ008490-RA	ankyrin repeat domain-containing protein 44	1174
m.13426	AGE50514	ankyrin repeat protein	AAEL014668-RA	ankyrin 2,3/unc44	CPIJ008490-RA	ankyrin repeat domain-containing protein 44	1384
m.13428	XP_309825	heat shock protein 70	AAEL801281-RA	0	CPIJ004454-RA	conserved hypothetical protein	2082
m.13429	ADD18521	beta-tubulin cofactor c	AAEL006530-RA	hypothetical protein	CPIJ801875-RA	tubulin-specific chaperone C	793
m.13430	XP_001959776	cg8180 cg8180-pa	AAEL006279-RA	hypothetical protein	no homolog found	no homolog found	1179
m.13431	XP_001959776	cg8180 cg8180-pa	AAEL006279-RA	hypothetical protein	no homolog found	no homolog found	1155
m.13432	AAB65093	tick partial	no homolog found	no homolog found	no homolog found	no homolog found	379
m.13433	AAB92393	non-ltr retrotransposon reverse transcriptase	no homolog found	no homolog found	no homolog found	no homolog found	621
m.13435	AAB65093	lian-aa1 retrotransposon protein	no homolog found	no homolog found	no homolog found	no homolog found	864
m.13437	AAB92393	reverse transcriptase	no homolog found	no homolog found	no homolog found	no homolog found	711
m.13441	EGG20203	chemotaxis protein	no homolog found	no homolog found	no homolog found	no homolog found	924
m.13443	ADY46289	vip36-like protein	no homolog found	no homolog found	no homolog found	no homolog found	453
m.13446	ADD19334	vesicular integral-membrane protein vip36-like	AAEL010584-RA	vesicular mannose-binding lectin	CPIJ001653-RA	vesicular integral-membrane protein VIP36 precursor	1080
m.13448	EGG20203	vesicular integral-membrane protein vip36 precursor	AAEL010584-RA	vesicular mannose-binding lectin	CPIJ001653-RA	vesicular integral-membrane protein VIP36 precursor	909
m.1345	XP_001649758	neurexin domain-containing protein	AAEL014852-RA	hypothetical protein	CPIJ005673-RA	conserved hypothetical protein	393
m.13451	EGG20203	vesicular integral-membrane protein vip36 (mannose-binding lectin 2)-related	AAEL010584-RA	vesicular mannose-binding lectin	CPIJ001653-RA	vesicular integral-membrane protein VIP36 precursor	912
m.13455	XP_003717207	lectin family integral membrane	no homolog found	no homolog found	no homolog found	no homolog found	469
m.13458	CBY35745	vesicular integral-membrane protein vip36 precursor	AAEL010584-RA	vesicular mannose-binding lectin	CPIJ001653-RA	vesicular integral-membrane protein VIP36 precursor	1149
m.1346	XP_001865423	adenylate cyclase	AAEL001699-RA	adenylate cyclase	CPIJ015155-RA	adenylate cyclase	1440
m.13460	XP_645346	hypothetical protein DDB_G0271968	no homolog found	no homolog found	no homolog found	no homolog found	364
m.13464	no homolog found	no homolog found	no homolog found	no homolog found	no homolog found	no homolog found
m.13466	XP_001650194	lactosylceramide 4-alpha-galactosyltransferase	AAEL005019-RA	lactosylceramide 4-alpha-galactosyltransferase (alpha- 1,4-galactosyltransferase)	CPIJ019517-RA	lactosylceramide 4-alpha-galactosyltransferase, putative	1107
m.13467	XP_001650141	beta- -glucuronyltransferase p	AAEL004974-RA	beta-1,3-glucuronyltransferase s, p	CPIJ009270-RA	conserved hypothetical protein	1113
m.13468	XP_967651	gtp-binding protein di-	AAEL007766-RA	ras GTPase, putative	CPIJ018718-RA	ras GTPase, putative	870
m.13469	XP_967651	gtp-binding protein di-	AAEL007766-RA	ras GTPase, putative	CPIJ018718-RA	ras GTPase, putative	804
m.1347	AAX28841	enzymatic polyprotein endonuclease reverse	no homolog found	no homolog found	no homolog found	no homolog found	3762
m.13470	XP_313605	isoform j	AAEL006205-RB	hypothetical protein	CPIJ002396-RA	conserved hypothetical protein	6186
m.13471	XP_001948893	dna repair protein rad51 homolog 1	AAEL006080-RA	DNA repair protein rad51	CPIJ003679-RA	DNA repair protein RAD51	1035
m.13473	no homolog found	no homolog found	no homolog found	no homolog found	no homolog found	no homolog found
m.13474	no homolog found	no homolog found	no homolog found	no homolog found	no homolog found	no homolog found
m.13478	no homolog found	no homolog found	no homolog found	no homolog found	no homolog found	no homolog found
m.13479	no homolog found	no homolog found	no homolog found	no homolog found	no homolog found	no homolog found
m.13480	EAT46098	transmembrane protein 87a	AAEL002694-RA	hypothetical protein	CPIJ015753-RA	conserved hypothetical protein	1524
m.13484	XP_310443	vacuolar h	AAEL005173-RA	vacuolar ATP synthase subunit c	CPIJ015460-RA	vacuolar ATP synthase subunit S1	1161
m.13487	XP_001600875	protein npc2 homolog	AAEL009557-RA	Niemann-Pick Type C-2, putative	CPIJ002737-RA	MPA2 allergen	525
m.13490	XP_001659404	mitochondrial fission 1	AAEL008671-RA	conserved hypothetical protein	CPIJ802038-RA	conserved hypothetical protein	456
m.13492	XP_001656780	fibronectin type-iii domain-containing protein c4orf31 homolog	AAEL003420-RA	conserved hypothetical protein	CPIJ010125-RA	conserved hypothetical protein	1284
m.13498	XP_001656780	fibronectin type-iii domain-containing protein c4orf31 homolog	AAEL003420-RA	conserved hypothetical protein	CPIJ010125-RA	conserved hypothetical protein	1638
m.135	XP_002431263	monocarboxylate transporter 1	AAEL000471-RA	monocarboxylate transporter	CPIJ002846-RA	monocarboxylate transporter, putative	609
m.1350	no homolog found	no homolog found	no homolog found	no homolog found	no homolog found	no homolog found
m.13502	no homolog found	no homolog found	no homolog found	no homolog found	no homolog found	no homolog found
m.13503	no homolog found	no homolog found	no homolog found	no homolog found	no homolog found	no homolog found
m.13504	XP_001661142	headcase protein	AAEL010907-RA	conserved hypothetical protein	CPIJ004034-RA	conserved hypothetical protein	522
m.13506	no homolog found	no homolog found	no homolog found	no homolog found	no homolog found	no homolog found
m.13508	XP_003491021	protein fam32a	AAEL009779-RA	NBP2b protein, putative	CPIJ015567-RA	NBP2b protein, putative	342
m.13509	XP_001662634	tfiih basal transcription factor complex p34 subunit	AAEL012523-RA	transcription factor TFIIH-subunit, putative	CPIJ000358-RA	TFIIH basal transcription factor complex p34 subunit	687
m.1351	no homolog found	no homolog found	no homolog found	no homolog found	no homolog found	no homolog found
m.13510	XP_001662634	tfiih basal transcription factor complex p34 subunit	AAEL012523-RA	transcription factor TFIIH-subunit, putative	CPIJ000358-RA	TFIIH basal transcription factor complex p34 subunit	870
m.13511	XP_001654078	nuclear protein hcc-1	AAEL009879-RA	conserved hypothetical protein	CPIJ007511-RA	conserved hypothetical protein	909
m.13512	AAO24698	cytochrome p450	AAEL009018-RA	cytochrome P450	CPIJ015429-RA	conserved hypothetical protein	1491
m.13515	no homolog found	no homolog found	no homolog found	no homolog found	no homolog found	no homolog found
m.13516	no homolog found	no homolog found	no homolog found	no homolog found	no homolog found	no homolog found
m.13517	no homolog found	no homolog found	no homolog found	no homolog found	no homolog found	no homolog found
m.13518	XP_002071313	peritrophin a	AAEL009585-RA	conserved hypothetical protein	CPIJ000682-RA	conserved hypothetical protein	663
m.13519	ABF18348	mitochondrial phosphate carrier protein	AAEL011184-RA	mitochondrial phosphate carrier protein	CPIJ013142-RA	PfmpC	1065
m.1352	no homolog found	no homolog found	no homolog found	no homolog found	no homolog found	no homolog found
m.13523	EFN71576	isoform a	AAEL014821-RA	hypothetical protein	CPIJ017099-RA	tankyrase	303
m.13524	XP_001656741	isoform a	AAEL014821-RA	hypothetical protein	CPIJ017909-RA	tankyrase	3480
m.13527	XP_002586344	pr domain zinc finger protein 5 isoform 2	AAEL011509-RA	hypothetical protein	CPIJ019189-RA	zinc finger protein 58	1413
m.13529	XP_001867089	isoform a	AAEL014821-RA	hypothetical protein	CPIJ016933-RA	conserved hypothetical protein	1188
m.1353	XP_001870816	axonemal dynein intermediate chain inner arm i1	AAEL006541-RA	axonemal dynein intermediate chain inner arm i1	CPIJ010580-RA	axonemal dynein intermediate chain inner arm i1	414
m.13530	XP_001652947	anaphase promoting complex subunit 10	AAEL007871-RA	anaphase-promoting complex	CPIJ010685-RA	anaphase-promoting complex subunit 10	555
m.13534	no homolog found	no homolog found	no homolog found	no homolog found	no homolog found	no homolog found
m.13536	no homolog found	no homolog found	no homolog found	no homolog found	no homolog found	no homolog found
m.13538	no homolog found	no homolog found	no homolog found	no homolog found	no homolog found	no homolog found
m.1354	XP_001870816	axonemal dynein intermediate chain inner arm i1	AAEL006541-RA	axonemal dynein intermediate chain inner arm i1	CPIJ010580-RA	axonemal dynein intermediate chain inner arm i1	414
m.13542	XP_310802	short isoform k	AAEL012234-RA	cytoplasmic dynein intermediate chain, (dhic)	CPIJ802236-RB	cytoplasmic dynein intermediate chain,	1578
m.13545	XP_003436968	short isoform a	AAEL012234-RA	cytoplasmic dynein intermediate chain, (dhic)	CPIJ802236-RA	cytoplasmic dynein intermediate chain,	1953
m.13547	XP_001849950	gtp-binding protein era	AAEL005573-RA	GTP-binding protein era	CPIJ007996-RA	GTP-binding protein era	1176
m.13549	XP_001647976	cg32432 cg32432-pa	AAEL000532-RA	conserved hypothetical protein	CPIJ017762-RA	conserved hypothetical protein	3009
m.1355	XP_002107418	isoform a	AAEL014821-RA	hypothetical protein	CPIJ006677-RA	conserved hypothetical protein	1104
m.13552	XP_001653967	transmembrane 7 superfamily member 3-like	AAEL001782-RA	GPCR Orphan/Putative Class D Family	CPIJ004887-RA	conserved hypothetical protein	1674
m.13553	XP_001657165	lupus la ribonucleoprotein	AAEL003664-RB	lupus la ribonucleoprotein	CPIJ802402-RA	lupus la ribonucleoprotein, putative	1122
m.13555	XP_001653779	isoform a	AAEL014821-RA	hypothetical protein	CPIJ013354-RA	conserved hypothetical protein	471
m.13557	AAZ14891	40s ribosomal protein s3	AAEL008192-RA	40S ribosomal protein S3	CPIJ013941-RA	40S ribosomal protein S3	732
m.13559	XP_002134868	GA23570	AAEL007997-RA	conserved hypothetical protein	CPIJ016074-RA	conserved hypothetical protein	711
m.13560	XP_002007550	retinaldehyde-binding protein 1-like protein 1	AAEL007997-RA	conserved hypothetical protein	CPIJ016074-RA	conserved hypothetical protein	321
m.13561	XP_315397	AGAP005387-PA	AAEL008001-RA	conserved hypothetical protein	CPIJ016074-RA	conserved hypothetical protein	348
m.13563	EFR23755	abc transporter	AAEL005491-RA	ABC transporter	CPIJ012284-RA	abc transporter, putative	339
m.13564	EFX78468	isoform a	AAEL014821-RA	hypothetical protein	CPIJ004119-RA	abc transporter, putative	2145
m.13567	EHJ76703	endonuclease-reverse transcriptase -e01	no homolog found	no homolog found	no homolog found	no homolog found	348
m.13569	no homolog found	no homolog found	no homolog found	no homolog found	no homolog found	no homolog found
m.13570	XP_001985854	partial	AAEL003992-RA	conserved hypothetical protein	CPIJ006452-RA	conserved hypothetical protein	1689
m.13572	XP_001845139	cgi-01 protein	AAEL002186-RA	conserved hypothetical protein	CPIJ003499-RA	CGI-01 protein isoform 1	2055
m.13573	XP_972180	nefa-interacting nuclear protein nip30	AAEL014104-RB	conserved hypothetical protein	CPIJ004459-RA	NEFA-interacting nuclear protein NIP30	699
m.13574	XP_001957209	isoform b	AAEL000818-RA	conserved hypothetical protein	CPIJ802481-RA	conserved hypothetical protein	1464
m.13575	AAV84207	leucine-rich repeats and immunoglobulin-like domains protein 1-like	AAEL801284-RA	hypothetical protein	CPIJ802483-RA	conserved hypothetical protein	792
m.13576	XP_002767684	ethanolamine-phosphate	AAEL005651-RA	ethanolamine-phosphate cytidylyltransferase	CPIJ009320-RA	ethanolamine-phosphate cytidylyltransferase	381
m.13577	XP_002611477	ethanolamine-phosphate cytidylyltransferase	AAEL005651-RA	ethanolamine-phosphate cytidylyltransferase	CPIJ009320-RA	ethanolamine-phosphate cytidylyltransferase	698
m.13578	no homolog found	no homolog found	no homolog found	no homolog found	no homolog found	no homolog found
m.13579	XP_318057	mitochondrial	AAEL008865-RC	oligoribonuclease, mitochondrial	CPIJ011181-RA	oligoribonuclease	666
m.13580	XP_002055771	apolipoprotein a binding protein	AAEL002874-RA	apolipoprotein a binding protein	CPIJ004022-RA	apolipoprotein a binding protein	765
m.13581	XP_316891	protein gpr107-like	AAEL012256-RA	lung seven transmembrane receptor	CPIJ017826-RA	lung seven transmembrane receptor	1698
m.13582	XP_001660372	cg5045-pa	AAEL001797-RA	endopeptidase clp, putative	CPIJ010938-RA	ATP-dependent Clp protease proteolytic subunit	696
m.13584	no homolog found	no homolog found	no homolog found	no homolog found	no homolog found	no homolog found
m.13585	no homolog found	no homolog found	no homolog found	no homolog found	no homolog found	no homolog found
m.13586	no homolog found	no homolog found	no homolog found	no homolog found	no homolog found	no homolog found
m.13588	XP_001688683	uncharacterized wd repeat-containing protein alr3466-like	AAEL000770-RA	platelet-activating factor acetylhydrolase isoform 1b alpha subunit	CPIJ015210-RA	predicted protein	1374
m.1359	XP_001605149	cg5892 protein	AAEL015357-RA	conserved hypothetical protein	CPIJ006677-RA	conserved hypothetical protein	423
m.13597	XP_320254	dendritic cell protein	AAEL004347-RA	Eukaryotic translation initiation factor 3 subunit M (eIF3m)	CPIJ010525-RA	dendritic cell protein	1140
m.136	XP_001663260	nuclear lamin l1	AAEL012804-RA	conserved hypothetical protein	CPIJ018769-RA	miranda	411
m.1360	ACJ64226	isoform b	AAEL000818-RA	conserved hypothetical protein	CPIJ005493-RA	conserved hypothetical protein	633
m.13600	XP_001999975	isoform a	AAEL014821-RA	hypothetical protein	CPIJ005345-RA	myogenic factor 6, myf6	939
m.13601	ZP_19571899	hypothetical protein OMA_05816	no homolog found	no homolog found	no homolog found	no homolog found	325
m.13603	XP_002021003	rna-binding protein 12	no homolog found	no homolog found	no homolog found	no homolog found	969
m.13604	XP_001984723	isoform c	AAEL001584-RA	conserved hypothetical protein	CPIJ007877-RA	dynein intermediate chain 2	1830
m.13606	XP_001848318	teyrha- isoform c	AAEL003996-RA	conserved hypothetical protein	CPIJ006445-RA	conserved hypothetical protein	981
m.13607	no homolog found	no homolog found	no homolog found	no homolog found	no homolog found	no homolog found
m.1361	XP_002072825	thymus-specific serine protease	AAEL012351-RA	prolylcarboxypeptidase, putative	CPIJ018061-RA	thymus-specific serine protease precursor	687
m.13611	no homolog found	no homolog found	no homolog found	no homolog found	no homolog found	no homolog found
m.13614	no homolog found	no homolog found	no homolog found	no homolog found	no homolog found	no homolog found
m.13617	XP_002036722	isoform g	AAEL002876-RA	conserved hypothetical protein	no homolog found	no homolog found	626
m.13618	EHJ72572	adp-ribosylation factor-like protein 4c-like	AAEL007065-RA	ADP-ribosylation factor, arf	CPIJ004239-RA	ADP-ribosylation factor 1	744
m.1362	no homolog found	no homolog found	no homolog found	no homolog found	no homolog found	no homolog found
m.13622	XP_001846959	itg-containing peptide	AAEL010262-RA	conserved hypothetical protein	CPIJ005482-RA	conserved hypothetical protein	648
m.13627	CAQ34906	arginine serine-rich splicing factor 7	AAEL017082-RA	0	CPIJ013237-RA	conserved hypothetical protein	681
m.1363	EHJ75840	split ends cg18497-pa	AAEL009430-RA	predicted protein	CPIJ003108-RA	conserved hypothetical protein	436
m.13634	EAT45501	aael003267- partial	AAEL003267-RB	hypothetical protein	CPIJ801503-RA	leucine-rich transmembrane protein	1219
m.13636	XP_002006691	dj-1 protein	AAEL004081-RA	dj-1 protein (park7)	CPIJ003149-RA	dj-1 protein	660
m.13638	XP_003492171	histone h1c-like	AAEL015464-RA	histone H1, putative	CPIJ012443-RA	histone H1, putative	642
m.1364	XP_003705961	ornithine mitochondrial	AAEL005289-RA	ornithine aminotransferase	CPIJ004401-RA	ornithine aminotransferase, mitochondrial precursor	656
m.13641	XP_001868439	tetratricopeptide repeat protein 26	AAEL013194-RA	conserved hypothetical protein	CPIJ017834-RA	conserved hypothetical protein	1650
m.13644	XP_002056216	beat- isoform a	AAEL008909-RA	conserved hypothetical protein	CPIJ015755-RA	beat protein	918
m.13645	no homolog found	no homolog found	no homolog found	no homolog found	no homolog found	no homolog found
m.13646	AAZ28937	retrotransposon ty1-copia subclass	no homolog found	no homolog found	no homolog found	no homolog found	507
m.1365	XP_001651897	ketohexokinase-like isoform 2	AAEL006316-RA	ketohexokinase	CPIJ012838-RA	ketohexokinase	927
m.13654	XP_968060	ribonuclease h2 subunit b	AAEL014283-RA	conserved hypothetical protein	CPIJ802335-RA	ribonuclease H2 subunit B	882
m.13655	XP_001654285	comm domain-containing protein 4-like	AAEL010177-RA	conserved hypothetical protein	CPIJ010342-RA	conserved hypothetical protein	600
m.13656	XP_001863525	mushroom body large-type kenyon cell-specific protein 1-like	AAEL004572-RA	hypothetical protein	CPIJ012997-RA	Eip93F	1719
m.13657	XP_001661060	isoform a	AAEL014821-RA	hypothetical protein	CPIJ013306-RA	conserved hypothetical protein	981
m.13658	XP_001599906	arrestin domain-containing protein 3-like	AAEL008185-RA	conserved hypothetical protein	CPIJ008372-RA	arrestin domain containing 4	1149
m.1367	XP_001658052	transmembrane protein 14c	AAEL006771-RA	conserved hypothetical protein	CPIJ018288-RA	membrane protein	336
m.13673	XP_003436953	discs large isoform l	AAEL016988-RA	0	CPIJ009531-RA	conserved hypothetical protein	2463
m.13678	XP_003436954	discs large isoform b	AAEL016988-RA	0	CPIJ009531-RA	conserved hypothetical protein	2382
m.1368	no homolog found	no homolog found	no homolog found	no homolog found	no homolog found	no homolog found
m.13680	XP_001850904	discs large isoform b	AAEL016988-RA	0	CPIJ009531-RA	conserved hypothetical protein	2337
m.13684	XP_002010066	discs large isoform l	AAEL016988-RA	0	CPIJ009531-RA	conserved hypothetical protein	2418
m.1369	no homolog found	no homolog found	no homolog found	no homolog found	no homolog found	no homolog found
m.13699	XP_001660137	discs large isoform l	AAEL016988-RA	0	CPIJ009529-RA	membrane-associated guanylate kinase, putative	462
m.1371	no homolog found	no homolog found	no homolog found	no homolog found	no homolog found	no homolog found
m.1372	no homolog found	no homolog found	no homolog found	no homolog found	no homolog found	no homolog found
m.1373	no homolog found	no homolog found	no homolog found	no homolog found	no homolog found	no homolog found
m.1374	XP_003426688	atp gtp-binding protein	no homolog found	no homolog found	no homolog found	no homolog found	826
m.1375	no homolog found	no homolog found	no homolog found	no homolog found	no homolog found	no homolog found
m.1376	EFR20660	hypothetical protein AND_19708	AAEL001820-RA	hypothetical protein	CPIJ010936-RA	conserved hypothetical protein	576
m.1379	no homolog found	no homolog found	no homolog found	no homolog found	no homolog found	no homolog found
m.138	XP_001649583	aael014801- partial	AAEL011513-RA	conserved hypothetical protein	CPIJ008750-RA	conserved hypothetical protein	474
m.1380	EFA04687	odorant binding protein 08	no homolog found	no homolog found	no homolog found	no homolog found	547
m.13800	EFN71902	transcription factor gata-4	AAEL010222-RA	transcription factor GATA-4 (GATA binding factor-4)	CPIJ008350-RA	GATAa2 transcription factor	321
m.13801	XP_001848328	enoyl- mitochondrial	AAEL003993-RA	cyclohex-1-ene-1-carboxyl-CoA hydratase, putative	CPIJ014621-RA	enoyl-CoA hydratase, mitochondrial precursor	876
m.13802	no homolog found	no homolog found	no homolog found	no homolog found	no homolog found	no homolog found
m.13807	XP_001981603	gly-rich protein	AAEL013793-RA	conserved hypothetical protein	CPIJ007165-RA	conserved hypothetical protein	948
m.13809	NP_001261159	transmembrane 4 isoform c	AAEL014311-RA	tetraspanin, putative	CPIJ011266-RA	conserved hypothetical protein	909
m.1381	no homolog found	no homolog found	no homolog found	no homolog found	no homolog found	no homolog found
m.13816	BAG71783	fragile x mental retardation syndrome-related protein	AAEL009326-RA	fragile X mental retardation syndrome-related protein 1, putative	CPIJ019402-RA	Fmr1	1929
m.1383	no homolog found	no homolog found	no homolog found	no homolog found	no homolog found	no homolog found
m.13837	BAG71783	fragile x mental retardation syndrome-related protein	AAEL009326-RA	fragile X mental retardation syndrome-related protein 1, putative	CPIJ019402-RA	Fmr1	1950
m.13838	XP_314323	isoform a	AAEL014821-RA	hypothetical protein	CPIJ013486-RA	conserved hypothetical protein	624
m.13840	EAT36865	zinc finger protein noc-like	AAEL011086-RA	hypothetical protein	CPIJ000827-RA	elbow	1428
m.13841	XP_315624	28s ribosomal protein mitochondrial	AAEL014836-RA	28S ribosomal protein S15, mitochondrial precursor	CPIJ002310-RA	28S ribosomal protein S15, mitochondrial precursor	843
m.13842	XP_001652916	48 related 2	AAEL007814-RA	n-twist	CPIJ012356-RA	n-twist	696
m.13843	XP_001652916	48 related 2	AAEL007814-RA	n-twist	CPIJ012356-RA	n-twist	714
m.13844	no homolog found	no homolog found	no homolog found	no homolog found	no homolog found	no homolog found
m.13846	XP_001657712	nedd4 family-interacting protein 1	AAEL000985-RA	conserved hypothetical protein	CPIJ000161-RA	NEDD4 family-interacting protein 1	648
m.13848	XP_001843319	membrane metallo-endopeptidase-like 1-like	AAEL009895-RA	neprilysin	CPIJ002051-RA	endothelin-converting enzyme 1	315
m.1385	no homolog found	no homolog found	no homolog found	no homolog found	no homolog found	no homolog found
m.13850	XP_001661902	core alpha -fucosyltransferase	AAEL011784-RA	alpha(1,3)fucosyltransferase	CPIJ013202-RA	glycoprotein 3-alpha-L-fucosyltransferase A	663
m.13851	XP_001661902	core alpha -fucosyltransferase	AAEL011784-RA	alpha(1,3)fucosyltransferase	CPIJ013202-RA	glycoprotein 3-alpha-L-fucosyltransferase A	1551
m.13852	EHJ79078	structure-specific endonuclease subunit slx1-like	AAEL004145-RA	conserved hypothetical protein	CPIJ013689-RA	conserved hypothetical protein	873
m.13853	no homolog found	no homolog found	no homolog found	no homolog found	no homolog found	no homolog found
m.13854	no homolog found	no homolog found	no homolog found	no homolog found	no homolog found	no homolog found
m.1386	no homolog found	no homolog found	no homolog found	no homolog found	no homolog found	no homolog found
m.13860	XP_001865899	wd-repeat protein	AAEL005510-RA	WD-repeat protein	CPIJ015638-RA	wd-repeat protein	1191
m.13862	no homolog found	no homolog found	no homolog found	no homolog found	no homolog found	no homolog found
m.13866	EFX87904	hypothetical protein DAPPUDRAFT_305597	no homolog found	no homolog found	no homolog found	no homolog found	417
m.13867	XP_001963124	small ribonucleoprotein particle protein	AAEL002377-RA	small nuclear ribonucleoprotein-associated protein	CPIJ006616-RA	small nuclear ribonucleoprotein-associated protein B	531
m.1387	XP_001868131	conserved hypothetical protein	AAEL008895-RA	conserved hypothetical protein	CPIJ017997-RA	conserved hypothetical protein	435
m.13870	XP_001867610	lysyl-trna synthetase	AAEL014702-RA	lysyl-tRNA synthetase	CPIJ017452-RA	lysyl-tRNA synthetase	1860
m.13871	AAA50835	longitudinals lacking	AAEL010842-RA	conserved hypothetical protein	CPIJ006500-RA	tkr	438
m.13872	AAA50835	longitudinals lacking	AAEL010842-RA	conserved hypothetical protein	CPIJ006500-RA	tkr	330
m.13873	no homolog found	no homolog found	no homolog found	no homolog found	no homolog found	no homolog found
m.13874	XP_001662628	spindle and kinetochore associated complex subunit 3	AAEL012521-RA	hypothetical protein	CPIJ019146-RA	conserved hypothetical protein	861
m.13875	XP_001659010	ankyrin repeat and sam domain-containing protein 6	AAEL008182-RA	conserved hypothetical protein	CPIJ015791-RA	conserved hypothetical protein	663
m.13876	XP_003706241	myosin heavy chain	AAEL005656-RA	myosin heavy chain, nonmuscle or smooth muscle	CPIJ000848-RA	myosin-2 heavy chain	693
m.13878	ACQ91272	myosin heavy chain	AAEL005656-RA	myosin heavy chain, nonmuscle or smooth muscle	CPIJ000848-RA	myosin-2 heavy chain	669
m.1388	XP_001647987	pickpocket	AAEL000552-RA	pickpocket	CPIJ005129-RA	pickpocket	351
m.13880	BAG30740	myosin heavy isoform i	AAEL005733-RB	myosin heavy chain, nonmuscle or smooth muscle	CPIJ000848-RA	myosin-2 heavy chain	1587
m.13889	ACQ91269	myosin heavy chain variant a	AAEL005733-RB	myosin heavy chain, nonmuscle or smooth muscle	CPIJ000849-RA	myosin heavy chain	1056
m.1389	XP_001849218	ripped isoform a	AAEL014230-RA	pickpocket	CPIJ007809-RA	pickpocket	819
m.13895	ACQ72823	myosin heavy chain	AAEL005656-RA	myosin heavy chain, nonmuscle or smooth muscle	CPIJ000849-RA	myosin heavy chain	933
m.13897	EFR26163	serine protease 14	AAEL005064-RA	Clip-domain serine protease, family B.	CPIJ004044-RA	proclotting enzyme precursor	996
m.13898	XP_321405	brother of tout-velu	AAEL000483-RA	exostosin-2	CPIJ016867-RA	exostosin-3	2778
m.13899	XP_001955583	sorbitol dehydrogenase	AAEL011112-RC	alcohol dehydrogenase	CPIJ013378-RA	sorbitol dehydrogenase	1089
m.139	XP_004206837	activating signal cointegrator 1 complex subunit 3-like	no homolog found	no homolog found	CPIJ003798-RA	predicted protein	357
m.1390	EFA08874	pickpocket	AAEL000552-RA	pickpocket	CPIJ007809-RA	pickpocket	483
m.13907	XP_318144	polehole	AAEL013858-RA	raf	CPIJ004499-RA	raf	2016
m.13908	XP_001966385	smad nuclear-interacting protein 1	AAEL014585-RA	conserved hypothetical protein	CPIJ020123-RA	smad nuclear-interacting protein 1	921
m.13909	B0X4H5	sensory neuron membrane protein-1	AAEL005374-RA	ClassB Scavenger Receptor (CD36 domain).	CPIJ014330-RA	sensory neuron membrane protein-1	1248
m.1391	XP_001653938	red protein	AAEL009686-RA	red protein (ik factor) (cytokine ik)	CPIJ002511-RA	red protein	1518
m.13916	B0X4H5	sensory neuron membrane protein-1	AAEL005374-RA	ClassB Scavenger Receptor (CD36 domain).	CPIJ014330-RA	sensory neuron membrane protein-1	1725
m.13918	ACE00309	ring finger protein	no homolog found	no homolog found	no homolog found	no homolog found	867
m.13924	XP_001648523	isoform b	AAEL000818-RA	conserved hypothetical protein	CPIJ016151-RA	conserved hypothetical protein	2775
m.13929	EJY57743	AAEL017385-PA	AAEL017385-RA	0	CPIJ011773-RA	conserved hypothetical protein	1314
m.13933	XP_001843352	grb2-associated binder	AAEL008677-RA	grb2-associated binder, gab	CPIJ002084-RA	grb2-associated binder	2226
m.13937	EFZ15305	hypothetical protein SINV_80707	AAEL006959-RA	hypothetical protein	no homolog found	no homolog found	2244
m.13938	XP_001658302	sodium solute symporter	AAEL006487-RA	sodium/solute symporter	CPIJ801622-RA	conserved hypothetical protein	1962
m.1394	AAV84207	variable lymphocyte receptor a diversity region	AAEL012412-RA	slit protein	CPIJ016971-RA	tartan	750
m.13942	XP_001664173	28s ribosomal protein mitochondrial-like	AAEL003801-RA	28S ribosomal protein S5	CPIJ015119-RA	mitochondrial 28S ribosomal protein S5	1308
m.13944	XP_314061	egf- fibronectin type-iii and laminin g-like domain-containing protein	AAEL013602-RA	laminin gamma-3 chain	CPIJ009755-RA	serrate protein	2040
m.13945	NP_651579	CG12883	AAEL012208-RA	hypothetical protein	CPIJ013256-RA	conserved hypothetical protein	543
m.1395	EFR28864	kl-5 beta dynein heavy chain	AAEL003155-RA	dynein heavy chain	CPIJ001845-RA	dynein heavy chain	1086
m.13957	XP_562422	secreted protein	AAEL003570-RA	conserved hypothetical protein	CPIJ019907-RA	conserved hypothetical protein	768
m.13958	BAK26811	reverse transcriptase	no homolog found	no homolog found	no homolog found	no homolog found	1596
m.1396	no homolog found	no homolog found	no homolog found	no homolog found	no homolog found	no homolog found
m.13966	NP_723024	tyrosine transporter	AAEL007971-RA	tyrosine transporter	CPIJ013302-RA	tyrosine transporter	321
m.1397	CBA11992	endonuclease-reverse transcriptase -e01	no homolog found	no homolog found	no homolog found	no homolog found	2115
m.13973	EFR19491	organic anion transporter	AAEL010921-RA	organic anion transporter	CPIJ006275-RA	organic anion transporter	504
m.13974	XP_320080	tyrosine transporter	AAEL007971-RA	tyrosine transporter	CPIJ013302-RA	tyrosine transporter	2508
m.13976	XP_309936	AGAP011571-PA	AAEL001511-RA	conserved hypothetical protein	no homolog found	no homolog found	306
m.1398	no homolog found	no homolog found	no homolog found	no homolog found	no homolog found	no homolog found
m.13982	EHJ75347	isoform a	AAEL014821-RA	hypothetical protein	CPIJ801618-RA	conserved hypothetical protein	987
m.13984	XP_001843032	isoform a	AAEL014821-RA	hypothetical protein	CPIJ801618-RA	conserved hypothetical protein	540
m.13986	ADD18513	ubiquitin carboxyl-terminal hydrolase bap1	AAEL000787-RA	Ubiquitin carboxyl-terminal hydrolase calypso (EC 3.4.19.12)(BAP1 homolog)	CPIJ001439-RA	ubiquitin carboxyl-terminal hydrolase BAP1	1260
m.13987	no homolog found	no homolog found	no homolog found	no homolog found	no homolog found	no homolog found
m.13989	XP_001648454	aldo-keto reductase	AAEL004088-RE	aldo-keto reductase	CPIJ003397-RA	aldo-keto reductase	993
m.1399	XP_001957051	fmrf isoform a	AAEL003378-RA	GPCR Orphan/Putative Class A Family	CPIJ007187-RA	FMRFamide receptor	600
m.13990	XP_001648454	aldo-keto reductase	AAEL004088-RE	aldo-keto reductase	CPIJ003397-RA	aldo-keto reductase	966
m.13992	XP_002008312	isoform a	AAEL014821-RA	hypothetical protein	CPIJ008263-RA	nuclear lim interactor-interacting factor	911
m.14	XP_001847967	odorant receptor	AAEL001510-RA	odorant receptor	CPIJ802579-RA	odorant receptor, putative	306
m.140	no homolog found	no homolog found	no homolog found	no homolog found	no homolog found	no homolog found
m.1400	XP_002098651	fatty acyl- reductase cg5065-like	AAEL006774-RA	conserved hypothetical protein	CPIJ018289-RA	conserved hypothetical protein	649
m.1401	XP_001653664	ubiquitin fusion degradaton protein	AAEL009042-RA	ubiquitin fusion degradaton protein	CPIJ014823-RA	ubiquitin fusion degradation protein 1	954
m.14010	XP_315126	AGAP005019-PA	no homolog found	no homolog found	CPIJ003660-RA	conserved hypothetical protein	594
m.14018	XP_315126	AGAP005019-PA	no homolog found	no homolog found	CPIJ003660-RA	conserved hypothetical protein	657
m.1402	no homolog found	no homolog found	no homolog found	no homolog found	no homolog found	no homolog found
m.14021	XP_315126	AGAP005019-PA	no homolog found	no homolog found	no homolog found	no homolog found	384
m.1403	XP_002057814	carbohydrate sulfotransferase 5	AAEL011990-RA	carbohydrate sulfotransferase	CPIJ000874-RA	carbohydrate sulfotransferase	1074
m.14046	XP_001850780	cyclin-dependent kinase 9	AAEL013002-RA	cdk9	CPIJ008862-RA	cell division protein kinase 9	1173
m.14047	XP_003436623	cd63 antigen	no homolog found	no homolog found	no homolog found	no homolog found	2025
m.1405	XP_001662796	class b basic helix-loop-helix protein 8	AAEL012662-RA	hypothetical protein	CPIJ010025-RA	conserved hypothetical protein	801
m.14057	XP_003436623	cd63 antigen	no homolog found	no homolog found	no homolog found	no homolog found	2079
m.14058	XP_003436623	cd63 antigen	no homolog found	no homolog found	no homolog found	no homolog found	2040
m.1406	XP_001990151	adenosine receptor a2b-like	AAEL002894-RA	GPCR Purine/Adenosine Family	CPIJ003188-RA	g-protein coupled receptor	1107
m.14061	XP_003436623	cd63 antigen	no homolog found	no homolog found	no homolog found	no homolog found	1986
m.14067	no homolog found	no homolog found	no homolog found	no homolog found	no homolog found	no homolog found
m.14068	ABC88675	piggybac transposase	no homolog found	no homolog found	no homolog found	no homolog found	516
m.14069	XP_001654024	ring finger and transmembrane domain-containing protein 2-like	AAEL009719-RB	conserved hypothetical protein	CPIJ000618-RA	conserved hypothetical protein	1248
m.14072	no homolog found	no homolog found	no homolog found	no homolog found	no homolog found	no homolog found
m.14074	XP_001661837	ring finger and transmembrane domain-containing protein 2-like	AAEL009719-RB	conserved hypothetical protein	CPIJ000618-RA	conserved hypothetical protein	1038
m.14075	XP_001845207	g-protein coupled receptor mth2	AAEL011521-RA	GPCR Methuselah Family	CPIJ003437-RA	conserved hypothetical protein	1248
m.14076	NP_648267	CG13313	AAEL005668-RA	conserved hypothetical protein	CPIJ002328-RA	conserved hypothetical protein	1416
m.14078	XP_001660409	protein tyrosine phosphatase prl	AAEL001798-RB	protein tyrosine phosphatase prl	CPIJ001969-RA	protein tyrosine phosphatase prl	531
m.14098	EJY57990	retrovirus-related pol polyprotein from transposon tnt 1-94	AAEL017254-RA	0	no homolog found	no homolog found	426
m.141	no homolog found	no homolog found	no homolog found	no homolog found	no homolog found	no homolog found
m.14100	XP_003369343	hypothetical protein Tsp_04758	no homolog found	no homolog found	CPIJ010032-RA	predicted protein	594
m.1411	XP_565358	cg13934-pa	AAEL009002-RA	conserved hypothetical protein	CPIJ003031-RA	conserved hypothetical protein	426
m.1412	XP_002053842	isoform c	AAEL001584-RA	conserved hypothetical protein	CPIJ013679-RA	alpha-esterase, putative	561
m.14125	XP_003369343	gag-pol polyprotein	no homolog found	no homolog found	CPIJ016633-RA	conserved hypothetical protein	723
m.14128	XP_001870731	conserved hypothetical protein	AAEL008895-RA	conserved hypothetical protein	CPIJ009934-RA	conserved hypothetical protein	3708
m.1413	AEZ67834	AGAP001984-PA	AAEL013325-RA	conserved hypothetical protein	CPIJ006959-RA	conserved hypothetical protein	309
m.14130	XP_001656158	forked isoform b	AAEL002946-RA	conserved hypothetical protein	CPIJ018809-RA	conserved hypothetical protein	987
m.14131	XP_001843195	aldose 1-epimerase	AAEL010590-RA	aldose-1-epimerase	CPIJ001655-RA	aldose 1-epimerase precursor	1323
m.14132	XP_001870695	vacuolar protein-sorting-associated protein 25	AAEL011790-RA	conserved hypothetical protein	CPIJ010292-RA	vacuolar protein sorting-associated protein 25	351
m.14137	XP_001664041	phosphatidylinositol-binding clathrin assembly protein	AAEL013863-RA	phosphatidylinositol-binding clathrin assembly protein	CPIJ012112-RA	phosphatidylinositol-binding clathrin assembly protein	1140
m.1414	XP_002945123	gag-pol polyprotein	no homolog found	no homolog found	no homolog found	no homolog found	1743
m.14154	XP_001664041	like- isoform c	AAEL013863-RA	phosphatidylinositol-binding clathrin assembly protein	CPIJ012112-RA	phosphatidylinositol-binding clathrin assembly protein	2130
m.14159	XP_001664041	like- isoform e	AAEL013863-RA	phosphatidylinositol-binding clathrin assembly protein	CPIJ012112-RA	phosphatidylinositol-binding clathrin assembly protein	2082
m.1416	XP_001026637	papain family cysteine protease containing protein	AAEL011167-RA	cathepsin l	CPIJ006471-RA	cathepsin l	507
m.1418	EGZ20631	serine threonine-protein kinase rio2	no homolog found	no homolog found	CPIJ009507-RA	serine/threonine-protein kinase rio2	1056
m.14185	AAV84224	peroxidasin homolog	AAEL001766-RA	leucine-rich transmembrane proteins	CPIJ802482-RA	conserved hypothetical protein	960
m.14186	AAV84224	leucine rich repeat protein	AAEL004000-RA	Toll-likeReceptor.	CPIJ013310-RA	adenylate cyclase, putative	834
m.14187	AAV84224	unknown	no homolog found	no homolog found	no homolog found	no homolog found	339
m.14189	AAV84224	unknown	no homolog found	no homolog found	no homolog found	no homolog found	348
m.1419	no homolog found	no homolog found	no homolog found	no homolog found	no homolog found	no homolog found
m.14191	AAV84224	leucine rich repeat protein	AAEL004000-RA	Toll-likeReceptor.	CPIJ013310-RA	adenylate cyclase, putative	825
m.14192	AAV84224	leucine-rich repeat-containing g-protein coupled receptor 6	AAEL801284-RA	hypothetical protein	CPIJ013310-RA	adenylate cyclase, putative	762
m.14194	no homolog found	no homolog found	no homolog found	no homolog found	no homolog found	no homolog found
m.14195	no homolog found	no homolog found	no homolog found	no homolog found	no homolog found	no homolog found
m.14196	XP_309631	acid phosphatase isoenzyme	AAEL003165-RA	low molecular weight protein-tyrosine-phosphatase	CPIJ008291-RA	low molecular weight phosphotyrosine protein phosphatase 1	474
m.14198	XP_001866588	programmed cell death protein 11	AAEL010827-RA	programmed cell death protein 11 (pre-rRNA processing protein rrp5)	CPIJ016381-RA	programmed cell death protein 11	4509
m.142	XP_320566	iq and aaa domain-containing protein	AAEL006763-RA	conserved hypothetical protein	CPIJ005250-RA	conserved hypothetical protein	348
m.1420	no homolog found	no homolog found	no homolog found	no homolog found	no homolog found	no homolog found
m.14202	XP_001985426	peroxin isoform a	AAEL008923-RA	ring finger protein	CPIJ000285-RA	RING finger protein 185	738
m.14204	XP_001657570	acyl- -binding domain-containing protein 5-like	AAEL006189-RA	conserved hypothetical protein	CPIJ013632-RA	conserved hypothetical protein	876
m.14206	XP_316424	ubx domain-containing protein 1	AAEL003493-RA	GDI interacting protein, putative	CPIJ000080-RA	UBX domain-containing protein 1	1335
m.14209	no homolog found	no homolog found	no homolog found	no homolog found	no homolog found	no homolog found
m.14210	no homolog found	no homolog found	no homolog found	no homolog found	no homolog found	no homolog found
m.14211	no homolog found	no homolog found	no homolog found	no homolog found	no homolog found	no homolog found
m.14213	no homolog found	no homolog found	no homolog found	no homolog found	no homolog found	no homolog found
m.14214	no homolog found	no homolog found	no homolog found	no homolog found	no homolog found	no homolog found
m.14215	no homolog found	no homolog found	no homolog found	no homolog found	no homolog found	no homolog found
m.14216	XP_001651875	ras-related protein rab-3-like	AAEL006267-RA	ras-related protein Rab-3C, putative	CPIJ010256-RA	GTP-binding protein Rab-3D	657
m.14218	XP_001649905	actin-related protein 6-like	AAEL004843-RA	actin	CPIJ007554-RA	actin	1194
m.14220	XP_551368	myelin expression factor 2	AAEL003670-RA	myelinprotein expression factor	CPIJ011705-RA	myelin expression factor 2	552
m.14221	CAH05070	myelin expression factor 2	AAEL003670-RA	myelinprotein expression factor	CPIJ011705-RA	myelin expression factor 2	705
m.14226	CAH05070	myelin expression factor 2	AAEL003670-RA	myelinprotein expression factor	CPIJ011705-RA	myelin expression factor 2	1482
m.14230	XP_003436920	AGAP013390-PA	no homolog found	no homolog found	no homolog found	no homolog found	1707
m.14231	XP_003436920	AGAP013390-PA	no homolog found	no homolog found	no homolog found	no homolog found	1428
m.14233	XP_002047141	arf gtpase-activating protein	AAEL010834-RA	arf GTPase-activating protein	CPIJ008955-RA	arf gtpase-activating protein	1263
m.14234	EEZ99649	adp-ribosylation factor gtpase-activating protein 1-like	AAEL010834-RA	arf GTPase-activating protein	CPIJ008955-RA	arf gtpase-activating protein	1323
m.14237	XP_001861570	conserved hypothetical protein	AAEL008895-RA	conserved hypothetical protein	CPIJ011352-RA	conserved hypothetical protein	1182
m.14239	no homolog found	no homolog found	no homolog found	no homolog found	no homolog found	no homolog found
m.1424	no homolog found	no homolog found	no homolog found	no homolog found	no homolog found	no homolog found
m.14241	XP_001662672	26s proteasome non-atpase regulatory subunit 1	AAEL002906-RA	26S proteasome regulatory subunit rpn2	CPIJ006702-RA	26S proteasome non-ATPase regulatory subunit 1	3030
m.14242	EGD80358	tk met protein kinase	AAEL012752-RA	tyrosine-protein kinase btk29a	CPIJ000833-RA	tyrosine-protein kinase btk29a	741
m.14243	no homolog found	no homolog found	no homolog found	no homolog found	no homolog found	no homolog found
m.14246	no homolog found	no homolog found	no homolog found	no homolog found	no homolog found	no homolog found
m.14247	XP_001661746	a-kinase anchoring protein	AAEL011577-RA	A-kinase anchoring protein AKAP120, putative	CPIJ013285-RA	conserved hypothetical protein	1236
m.14249	no homolog found	no homolog found	no homolog found	no homolog found	no homolog found	no homolog found
m.14250	XP_001647983	fasciclin isoform c	AAEL000540-RA	fasciclin, putative	CPIJ005121-RA	fasciclin, putative	1299
m.14255	XP_001647982	fasciclin isoform b	AAEL000540-RB	fasciclin, putative	CPIJ005121-RA	fasciclin, putative	1521
m.14256	XP_973449	f-box spry domain-containing protein 1	AAEL008758-RA	F-box/SPRY domain-containing protein 1	CPIJ016123-RA	conserved hypothetical protein	774
m.14257	ADD20060	synaptosomal-associated protein 29-like	AAEL009280-RA	conserved hypothetical protein	CPIJ011681-RA	synaptosomal-associated protein 29	747
m.14258	XP_001845308	brain protein 44-like protein	AAEL002860-RA	conserved hypothetical protein	CPIJ003735-RA	conserved hypothetical protein	387
m.1426	XP_001865550	lola protein isoform t	AAEL005369-RB	zinc finger protein	CPIJ015582-RA	conserved hypothetical protein	336
m.14260	XP_311517	pickpocket 6	AAEL003470-RA	conserved hypothetical protein	CPIJ005031-RA	conserved hypothetical protein	1404
m.14263	no homolog found	no homolog found	no homolog found	no homolog found	no homolog found	no homolog found
m.1427	XP_001846485	sjchgc08782 protein	AAEL014067-RA	conserved hypothetical protein	CPIJ802318-RA	conserved hypothetical protein	624
m.14270	XP_311517	pickpocket 6	AAEL003470-RA	conserved hypothetical protein	CPIJ005031-RA	conserved hypothetical protein	1530
m.1428	XP_319697	solute carrier family 17 member 9-like	AAEL006409-RA	sialin, sodium/sialic acid cotransporter, putative	CPIJ004188-RA	sialin	1308
m.14280	no homolog found	no homolog found	no homolog found	no homolog found	no homolog found	no homolog found
m.14282	XP_310145	nicotinamide mononucleotide adenylyltransferase 1	AAEL007908-RA	nicotinamide mononucleotide adenylyltransferase	CPIJ015320-RA	nicotinamide mononucleotide adenylyltransferase 1	1338
m.14283	no homolog found	no homolog found	no homolog found	no homolog found	no homolog found	no homolog found
m.14285	XP_002047646	lysosomal alpha-mannosidase (mannosidase alpha class 2b member 1)	AAEL005763-RA	lysosomal alpha-mannosidase (mannosidase alpha class 2b member 1)	CPIJ802254-RA	lysosomal alpha-mannosidase precursor	414
m.14286	XP_001993059	lysosomal alpha-mannosidase	AAEL005752-RA	lysosomal alpha-mannosidase (mannosidase alpha class 2b member 1)	CPIJ802254-RA	lysosomal alpha-mannosidase precursor	1284
m.14287	XP_001651410	lysosomal alpha-mannosidase	AAEL005752-RA	lysosomal alpha-mannosidase (mannosidase alpha class 2b member 1)	CPIJ802254-RA	lysosomal alpha-mannosidase precursor	2448
m.14288	XP_557731	lysosomal alpha-mannosidase	AAEL005752-RA	lysosomal alpha-mannosidase (mannosidase alpha class 2b member 1)	CPIJ802254-RA	lysosomal alpha-mannosidase precursor	1905
m.14289	no homolog found	no homolog found	no homolog found	no homolog found	no homolog found	no homolog found
m.14290	no homolog found	no homolog found	no homolog found	no homolog found	no homolog found	no homolog found
m.14291	no homolog found	no homolog found	no homolog found	no homolog found	no homolog found	no homolog found
m.14295	no homolog found	no homolog found	no homolog found	no homolog found	no homolog found	no homolog found
m.143	XP_003240529	agcp7521-like protein	no homolog found	no homolog found	CPIJ016633-RA	conserved hypothetical protein	846
m.1430	no homolog found	no homolog found	no homolog found	no homolog found	no homolog found	no homolog found
m.14304	XP_001869429	javelin- isoform c	AAEL003604-RA	conserved hypothetical protein	CPIJ019219-RA	conserved hypothetical protein	2586
m.14305	XP_001664184	isoform a	AAEL014821-RA	hypothetical protein	CPIJ016748-RA	conserved hypothetical protein	1089
m.14307	no homolog found	no homolog found	no homolog found	no homolog found	no homolog found	no homolog found
m.14309	XP_001652645	isoform b	AAEL000818-RA	conserved hypothetical protein	CPIJ011498-RA	conserved hypothetical protein	1761
m.1431	EFN79490	organic anion transporter	AAEL010921-RA	organic anion transporter	CPIJ005186-RA	organic anion transporter, putative	629
m.14310	BAM18421	cg14567 cg14567-pa	no homolog found	no homolog found	no homolog found	no homolog found	471
m.14311	BAM18421	cg14567 cg14567-pa	no homolog found	no homolog found	no homolog found	no homolog found	537
m.14313	XP_312385	microprocessor complex subunit dgcr8-like	AAEL002478-RA	double-stranded binding protein, putative	CPIJ017023-RA	partner of drosha	1731
m.14315	XP_001653350	isoform a	AAEL014821-RA	hypothetical protein	CPIJ005381-RA	conserved hypothetical protein	2823
m.14317	XP_001865081	stretchin-mlck	AAEL007281-RA	stretchin-mlck	CPIJ015023-RA	stretchin-mlck	564
m.14319	XP_001865081	stretchin-mlck	AAEL007281-RA	stretchin-mlck	CPIJ015023-RA	stretchin-mlck	864
m.1432	AAU06551	tissue factor pathway inhibitor	AAEL009795-RA	papilin	CPIJ001828-RA	papilin	501
m.14320	EFN79487	rna binding region containing protein 1	AAEL003407-RA	conserved hypothetical protein	CPIJ008248-RA	conserved hypothetical protein	813
m.14322	XP_001648027	valyl-trna synthetase	AAEL014099-RA	valyl-tRNA synthetase	CPIJ008743-RA	valyl-tRNA synthetase	2958
m.14324	EFR23910	aael011329- partial	AAEL011329-RB	conserved hypothetical protein	CPIJ008318-RA	conserved hypothetical protein	2883
m.14326	XP_001649032	leucine-rich transmembrane protein	AAEL004399-RA	GPCR Glycoprotein Hormone Family	CPIJ007712-RA	leucine-rich transmembrane protein	1047
m.1433	XP_001656030	deoxyribonuclease ii	AAEL012418-RA	deoxyribonuclease ii	CPIJ015966-RA	deoxyribonuclease-2-alpha precursor	903
m.14330	XP_001359406	vacuolar protein sorting 37b	AAEL010945-RA	conserved hypothetical protein	CPIJ001393-RA	vacuolar protein sorting 37B	645
m.14332	NP_001103247	nicotinic acetylcholine receptor beta 3 subunit	AAEL006535-RA	hypothetical protein	CPIJ801871-RB	neurotransmitter gated ion channel	1368
m.14334	XP_002053297	ph-interacting protein	AAEL006038-RA	WD-repeat protein	CPIJ020009-RA	wd-repeat protein	684
m.14335	XP_001660441	signal recognition particle receptor beta subunit	AAEL009829-RA	ARL3, putative	CPIJ014793-RA	ARL3, putative	732
m.14337	XP_973892	cg5276	AAEL006659-RA	apyrase	CPIJ006723-RA	apyrase	1107
m.14338	XP_001360313	isoform a	AAEL014821-RA	hypothetical protein	no homolog found	no homolog found	867
m.14339	XP_001868268	thymus-specific serine protease	AAEL012351-RA	prolylcarboxypeptidase, putative	CPIJ018060-RA	thymus-specific serine protease precursor	1461
m.14341	ELT98997	hypothetical protein CAPTEDRAFT_203769, partial	AAEL004080-RA	hypothetical protein	CPIJ014800-RA	conserved hypothetical protein	999
m.14343	XP_002094981	creb-regulated transcription isoform a	AAEL008842-RA	hypothetical protein	CPIJ001572-RA	hypothetical protein	318
m.14344	XP_002423133	creb-regulated transcription coactivator 3-like	no homolog found	no homolog found	CPIJ001572-RA	hypothetical protein	1092
m.14352	XP_320023	defective proboscis extension	AAEL005661-RA	defective proboscis extension response, putative	CPIJ011140-RA	defective proboscis extension response, putative	870
m.14354	XP_316032	glycolipid transfer protein domain-containing protein 1	AAEL004682-RA	conserved hypothetical protein	CPIJ010828-RA	conserved hypothetical protein	621
m.14355	no homolog found	no homolog found	no homolog found	no homolog found	no homolog found	no homolog found
m.14356	no homolog found	no homolog found	no homolog found	no homolog found	no homolog found	no homolog found
m.14358	no homolog found	no homolog found	no homolog found	no homolog found	no homolog found	no homolog found
m.14359	no homolog found	no homolog found	no homolog found	no homolog found	no homolog found	no homolog found
m.14360	no homolog found	no homolog found	no homolog found	no homolog found	no homolog found	no homolog found
m.14364	AFN66438	neuroligin 5	AAEL017095-RA	0	CPIJ011306-RA	conserved hypothetical protein	375
m.14369	XP_003484467	neuroligin 5	AAEL017095-RA	0	CPIJ007493-RA	conserved hypothetical protein	2619
m.1437	XP_001863772	esterase fe4	AAEL007486-RA	0	CPIJ013679-RA	alpha-esterase, putative	1023
m.14374	XP_311704	acyl- delta desaturase	AAEL007213-RA	delta(9)-desaturase, putative	CPIJ011097-RA	delta(9)-desaturase, putative	909
m.14377	XP_552325	neuroligin 5	AAEL017095-RA	0	CPIJ011308-RA	conserved hypothetical protein	1278
m.14378	no homolog found	no homolog found	no homolog found	no homolog found	no homolog found	no homolog found
m.14379	XP_002055021	pyridoxine pyridoxamine 5 -phosphate oxidase-like	AAEL002703-RB	pyridoxamine 5'-phosphate oxidase	CPIJ011877-RA	pyridoxamine-phosphate oxidase	657
m.14381	XP_001843433	transcription initiation factor	AAEL005975-RB	transcription initiation factor	CPIJ002165-RA	transcription initiation factor	1662
m.14382	XP_966532	transcription initiation factor	AAEL005975-RB	transcription initiation factor	CPIJ002165-RA	transcription initiation factor	1518
m.14383	XP_004080807	btb poz domain-containing protein 17-like	AAEL009769-RA	conserved hypothetical protein	CPIJ000685-RA	conserved hypothetical protein	1119
m.14386	XP_001650386	ribosomal protein s30	AAEL005129-RA	40S ribosomal protein S30	CPIJ016408-RA	40S ribosomal protein S30	438
m.14387	XP_001650121	protein takeout	AAEL004987-RA	conserved hypothetical protein	CPIJ801462-RA	conserved hypothetical protein	756
m.14388	CAL36973	ecdysone-induced protein 75b	AAEL007397-RC	Ecdysone-inducedprotein 75B isoform A,Nuclear receptor	CPIJ007963-RA	ecdysone-induced protein 75b	1659
m.1439	XP_312564	isoform c	AAEL001584-RA	conserved hypothetical protein	CPIJ013679-RA	alpha-esterase, putative	1785
m.14390	XP_001660020	map kinase-activated protein kinase	AAEL009402-RA	map kinase-activated protein kinase (mapkapk)	CPIJ015645-RA	conserved hypothetical protein	1071
m.14393	XP_001862602	sterol carrier protein 2	AAEL002416-RB	short-chain dehydrogenase	CPIJ015127-RA	sterol carrier protein 2, putative	360
m.14394	XP_001847156	conserved hypothetical protein	AAEL008895-RA	conserved hypothetical protein	CPIJ005733-RA	conserved hypothetical protein	480
m.14395	XP_001847156	conserved hypothetical protein	AAEL008895-RA	conserved hypothetical protein	CPIJ005733-RA	conserved hypothetical protein	480
m.14396	XP_001653207	enhancer of decapping 3	AAEL008375-RA	conserved hypothetical protein	CPIJ011786-RA	conserved hypothetical protein	1602
m.14399	XP_001648111	ell-associated isoform d	AAEL003973-RB	conserved hypothetical protein	CPIJ020269-RA	conserved hypothetical protein	936
m.144	XP_001957158	GF10280	no homolog found	no homolog found	no homolog found	no homolog found	687
m.1440	XP_320603	f-box lrr protein	AAEL011915-RA	F-box/lrr protein fragment	CPIJ011368-RA	f-box/lrr protein, putative	1473
m.14405	XP_001848380	dna repair and recombination protein rad54	AAEL002647-RA	steroid receptor-interacting snf2 domain protein	CPIJ006602-RA	DNA repair and recombination protein RAD54	2304
m.14407	XP_001648808	sodium phosphate cotransporter	AAEL004256-RA	sodium/phosphate cotransporter, putative	CPIJ007431-RA	sialin	699
m.14409	XP_001849056	sodium sialic acid cotransporter	AAEL004256-RA	sodium/phosphate cotransporter, putative	CPIJ007431-RA	sialin	306
m.1441	NP_650803	thymus-specific serine protease	AAEL012351-RA	prolylcarboxypeptidase, putative	CPIJ018060-RA	thymus-specific serine protease precursor	1458
m.14410	XP_001842230	midgut specific galectin	AAEL012135-RB	Galectin.	CPIJ802228-RA	galectin, putative	933
m.14411	XP_001663340	isoform a	AAEL014821-RA	hypothetical protein	CPIJ007672-RA	leucine-rich repeat-containing protein 4B precursor	1617
m.14413	XP_001661219	protein elys	AAEL010978-RA	hypothetical protein	CPIJ002891-RA	conserved hypothetical protein	7620
m.14414	XP_001653412	isoform b	AAEL000818-RA	conserved hypothetical protein	CPIJ002083-RA	conserved hypothetical protein	721
m.14416	XP_001653412	isoform b	AAEL000818-RA	conserved hypothetical protein	CPIJ002083-RA	conserved hypothetical protein	754
m.14419	XP_001688736	isoform b	AAEL000818-RA	conserved hypothetical protein	CPIJ002083-RA	conserved hypothetical protein	1200
m.1442	EFR25568	hypothetical protein AND_08994	no homolog found	no homolog found	no homolog found	no homolog found	426
m.14420	XP_001688736	alpha-tubulin n-acetyltransferase-like	AAEL008679-RC	conserved hypothetical protein	CPIJ002083-RA	conserved hypothetical protein	1233
m.14425	EFR30208	isoform c	AAEL001584-RA	conserved hypothetical protein	CPIJ002083-RA	conserved hypothetical protein	660
m.14426	XP_003692694	chymotrypsin-like proteinase 6d precursor	AAEL011889-RB	serine-type enodpeptidase,	CPIJ000770-RA	trypsin precursor	822
m.1443	XP_003241093	nuclease harbi1-like	AAEL007906-RA	conserved hypothetical protein	CPIJ018526-RA	conserved hypothetical protein	1209
m.14436	NP_476776	ribosomal protein ubq l40e	AAEL006511-RA	ubiquitin	CPIJ801858-RA	anopheles stephensi ubiquitin	387
m.14437	NP_001232755	ubiquitin	AAEL000795-RA	ubiquitin	CPIJ013324-RA	polyubiquitin	327
m.14438	CCF74470	ribosomal protein ubq l40e	AAEL006511-RA	ubiquitin	CPIJ801858-RA	anopheles stephensi ubiquitin	459
m.14439	NP_001232755	ubiquitin	AAEL000795-RA	ubiquitin	CPIJ013324-RA	polyubiquitin	306
m.1444	ACN69144	60s ribosomal protein l44	AAEL003942-RA	60S ribosomal protein L44 L41, putative	CPIJ009651-RA	60S ribosomal protein L44 L41, putative	339
m.1445	XP_001688714	serine collagenase 1	AAEL003276-RB	hypothetical protein	CPIJ002132-RA	serine-type enodpeptidase, putative	801
m.1446	XP_001230938	ladybird early	AAEL005247-RA	conserved hypothetical protein	CPIJ004110-RA	conserved hypothetical protein	966
m.14462	AAB26437	endonuclease and reverse transcriptase-like protein	no homolog found	no homolog found	CPIJ005440-RA	conserved hypothetical protein	1956
m.1447	XP_002073729	isoform b	AAEL000818-RA	conserved hypothetical protein	CPIJ013892-RA	conserved hypothetical protein	669
m.14478	AAB26436	gag-like protein	AAEL005758-RA	conserved hypothetical protein	CPIJ016207-RA	conserved hypothetical protein	1311
m.1448	no homolog found	no homolog found	no homolog found	no homolog found	no homolog found	no homolog found
m.1449	XP_001864612	homeobox protein xenk-2	AAEL010354-RA	homeobox protein nk-2	CPIJ014144-RA	homeobox protein XENK-2	726
m.14498	AAB26436	gag-like protein	AAEL005758-RA	conserved hypothetical protein	CPIJ016207-RA	conserved hypothetical protein	870
m.145	AAA28298	heat shock protein 70	AAEL801281-RA	0	CPIJ014283-RA	heat shock protein 70 B2	633
m.1450	EFR21550	sarcolemmal associated protein	AAEL011774-RA	sarcolemmal associated protein, putative	CPIJ013209-RA	sarcolemmal associated protein, putative	1227
m.1451	XP_001237878	jmjc domain-containing protein 4-like	AAEL013254-RA	hypothetical protein	CPIJ004848-RA	phosphatidylserine receptor	1146
m.14521	XP_309809	isoform b	AAEL000818-RA	conserved hypothetical protein	CPIJ013714-RA	peroxisomal	1095
m.14522	EFR24691	williams beuren syndrome chromosome region 22	AAEL010949-RA	conserved hypothetical protein	CPIJ001394-RA	williams Beuren syndrome chromosome region 22	834
m.14524	XP_001663072	alpha-tocopherol transfer	AAEL003069-RA	conserved hypothetical protein	CPIJ015060-RA	conserved hypothetical protein	739
m.14525	XP_001862432	isoform a	AAEL014821-RA	hypothetical protein	CPIJ801938-RA	conserved hypothetical protein	2568
m.1453	no homolog found	no homolog found	no homolog found	no homolog found	no homolog found	no homolog found
m.14531	XP_001237254	AGAP000592-PA	AAEL002305-RA	conserved hypothetical protein	CPIJ008092-RA	conserved hypothetical protein	1425
m.14533	XP_002432226	membrane metallo-endopeptidase-like 1-like	AAEL009895-RA	neprilysin	CPIJ007513-RA	neprilysin	1518
m.14536	XP_975991	membrane metallo-endopeptidase-like 1-like	AAEL009895-RA	neprilysin	CPIJ002051-RA	endothelin-converting enzyme 1	765
m.14538	XP_975991	membrane metallo-endopeptidase-like 1-like	AAEL009895-RA	neprilysin	CPIJ002051-RA	endothelin-converting enzyme 1	669
m.1454	no homolog found	no homolog found	no homolog found	no homolog found	no homolog found	no homolog found
m.14546	XP_001649376	isoform a	AAEL014821-RA	hypothetical protein	CPIJ012994-RA	conserved hypothetical protein	1533
m.14547	XP_001849702	osiris 2	AAEL010623-RA	conserved hypothetical protein	CPIJ008149-RA	conserved hypothetical protein	1011
m.14549	XP_001652023	isoform c	AAEL001584-RA	conserved hypothetical protein	CPIJ002419-RA	conserved hypothetical protein	4131
m.1455	no homolog found	no homolog found	no homolog found	no homolog found	no homolog found	no homolog found
m.14556	XP_001652024	isoform b	AAEL000818-RA	conserved hypothetical protein	CPIJ002419-RA	conserved hypothetical protein	1800
m.1456	no homolog found	no homolog found	no homolog found	no homolog found	no homolog found	no homolog found
m.14561	XP_001850345	protein saal1-like	AAEL009290-RA	hypothetical protein	CPIJ008603-RA	conserved hypothetical protein	1392
m.14563	XP_319785	calcium calmodulin-dependent protein kinase type 1	AAEL013173-RA	calcium/calmodulin-dependent protein kinase type 1 (camki)	CPIJ007126-RA	calcium/calmodulin-dependent protein kinase type 1	1866
m.14564	XP_001866812	integrin-linked protein kinase-like	AAEL000378-RA	integrin-linked protein kinase 2 (ilk-2)	CPIJ016644-RA	integrin-linked protein kinase	1344
m.14566	XP_001657920	n-acetyllactosaminide beta- -n-acetylglucosaminyltransferase-like	AAEL006638-RA	n-acetyllactosaminide beta-1,3-n-acetylglucosaminyltransferase	CPIJ017866-RA	n-acetyllactosaminide beta-1,3-n-acetylglucosaminyltransferase	1389
m.14567	XP_001844362	adiponectin receptor 2	AAEL014717-RA	adiponectin receptor	CPIJ002779-RA	adiponectin receptor protein 2	1233
m.14569	XP_001846654	cg5913 cg5913-pa	AAEL010254-RA	conserved hypothetical protein	CPIJ005013-RA	protein FAM98A	1428
m.1457	EFN78840	odorant receptor 13a-like	AAEL006003-RA	odorant receptor	CPIJ007798-RA	Odorant receptor 83c, putative	441
m.14574	XP_001658954	fatty acyl- reductase 1	AAEL008125-RA	conserved hypothetical protein	CPIJ007244-RA	fatty acyl-CoA reductase 1	970
m.14576	XP_001848781	fatty acyl- reductase 1	AAEL008125-RA	conserved hypothetical protein	CPIJ007245-RA	fatty acyl-CoA reductase 1	675
m.14577	XP_001847132	muts protein homolog 4-like	AAEL001140-RA	MutS protein homolog 4	CPIJ005709-RA	DNA mismatch repair protein mutS	2559
m.14579	XP_001654586	sin3 histone deacetylase corepressor complex component sds3-like	AAEL002084-RA	suppressor of defective silencing	CPIJ016520-RA	suppressor of defective silencing	1041
m.1458	XP_318677	isoform d	AAEL000818-RA	conserved hypothetical protein	CPIJ000980-RA	diaphanous	3270
m.14580	XP_001654586	sin3 histone deacetylase corepressor complex component sds3-like	AAEL002084-RA	suppressor of defective silencing	CPIJ016520-RA	suppressor of defective silencing	1002
m.14582	XP_001660630	anopheles gambiae pest agap012902-pa	AAEL010090-RA	conserved hypothetical protein	CPIJ010896-RA	conserved hypothetical protein	492
m.14583	XP_001653059	ring finger protein 168	AAEL001357-RA	hypothetical protein	CPIJ012808-RA	conserved hypothetical protein	1740
m.14586	NP_001097057	tpa_inf: hdc00336	AAEL006900-RA	conserved hypothetical protein	CPIJ011941-RA	conserved hypothetical protein	648
m.14587	XP_002008858	GI11580	AAEL013220-RA	conserved hypothetical protein	CPIJ001267-RA	conserved hypothetical protein	471
m.14588	XP_003699842	protein fam102b-like	AAEL005389-RA	conserved hypothetical protein	CPIJ001788-RA	conserved hypothetical protein	1251
m.1459	no homolog found	no homolog found	no homolog found	no homolog found	no homolog found	no homolog found
m.14590	no homolog found	no homolog found	no homolog found	no homolog found	no homolog found	no homolog found
m.14592	XP_552478	choline ethanolaminephosphotransferase 1-like isoform 1	AAEL014395-RA	ethanolaminephosphotransferase	CPIJ000801-RA	diacylglycerol cholinephosphotransferase	753
m.14594	XP_001648709	choline ethanolaminephosphotransferase 1	AAEL014395-RA	ethanolaminephosphotransferase	CPIJ000801-RA	diacylglycerol cholinephosphotransferase	687
m.146	no homolog found	no homolog found	no homolog found	no homolog found	no homolog found	no homolog found
m.14600	EGD73705	protein toll-like	AAEL000243-RA	leucine-rich transmembrane protein	CPIJ004947-RA	leucine-rich repeat-containing protein 1	581
m.14605	ZP_04777214	iron abc transporter permease	AAEL007619-RA	Toll-likeReceptor.	CPIJ006310-RA	leucine-rich transmembrane protein	1164
m.14606	ACM40909	salivary secreted antigen 5-related protein	AAEL002693-RA	venom allergen	CPIJ000021-RA	salivary protein	825
m.14608	XP_001849434	aael011329- partial	AAEL011329-RB	conserved hypothetical protein	CPIJ008318-RA	conserved hypothetical protein	2799
m.1461	XP_318674	odorant receptor or1	AAEL006003-RA	odorant receptor	CPIJ802511-RA	odorant receptor Or1	990
m.14611	XP_969223	PREDICTED: hypothetical protein	AAEL004264-RA	conserved hypothetical protein	no homolog found	no homolog found	804
m.14615	XP_969223	PREDICTED: hypothetical protein	AAEL004264-RA	conserved hypothetical protein	no homolog found	no homolog found	768
m.14617	XP_969223	PREDICTED: hypothetical protein	AAEL004264-RA	conserved hypothetical protein	no homolog found	no homolog found	843
m.14619	XP_969223	PREDICTED: hypothetical protein	AAEL004264-RA	conserved hypothetical protein	no homolog found	no homolog found	879
m.1462	no homolog found	no homolog found	no homolog found	no homolog found	no homolog found	no homolog found
m.14623	XP_001849287	t-box transcription factor tbx18	AAEL008818-RA	T-box transcription factor tbx18	CPIJ007784-RA	t-box transcription factor tbx18	1533
m.14625	XP_001849287	t-box transcription factor tbx18	AAEL008818-RA	T-box transcription factor tbx18	CPIJ007784-RA	t-box transcription factor tbx18	899
m.14629	XP_001650441	deoxyribonuclease tatdn1-like	AAEL015062-RA	conserved hypothetical protein	CPIJ019714-RA	deoxyribonuclease tatD	966
m.1463	no homolog found	no homolog found	no homolog found	no homolog found	no homolog found	no homolog found
m.14631	XP_003394275	aael012033- partial	AAEL012033-RA	conserved hypothetical protein	CPIJ013156-RA	conserved hypothetical protein	1941
m.14635	XP_001658251	wd repeat protein 62	AAEL007245-RA	WD40 protein	CPIJ012533-RA	WD repeat protein 62	4359
m.1464	XP_001648496	ubiquitin-conjugating enzyme e2 q2-like	AAEL004121-RB	ubiquitin-conjugating enzyme E2 q	CPIJ009456-RA	ubiquitin-conjugating enzyme E2 q	1182
m.14640	XP_001870045	mitogen-activated protein kinase-binding protein 1	AAEL007245-RA	WD40 protein	CPIJ019790-RA	conserved hypothetical protein	3000
m.14648	XP_001658251	wd repeat protein 62	AAEL007245-RA	WD40 protein	CPIJ012533-RA	WD repeat protein 62	4416
m.14653	XP_001870045	isoform g	AAEL002876-RA	conserved hypothetical protein	CPIJ019790-RA	conserved hypothetical protein	543
m.14654	XP_001650121	protein takeout-like	AAEL004987-RA	conserved hypothetical protein	CPIJ801462-RA	conserved hypothetical protein	408
m.14655	XP_001650121	juvenile hormone binding protein an-0147 precursor	AAEL004987-RA	conserved hypothetical protein	CPIJ801462-RA	conserved hypothetical protein	498
m.14656	XP_001869841	testis-expressed sequence 10 protein homolog	AAEL000952-RA	conserved hypothetical protein	CPIJ019630-RA	conserved hypothetical protein	2016
m.14658	XP_002022774	isoform b	AAEL000818-RA	conserved hypothetical protein	CPIJ013989-RA	synaptic ras gtpase activating protein	1014
m.14659	XP_002022774	isoform e	AAEL008126-RA	GPCR Latrophilin Family	CPIJ013989-RA	synaptic ras gtpase activating protein	1047
m.1466	XP_002038639	tho complex subunit 4-like	AAEL015263-RA	RNA and export factor binding protein	CPIJ007834-RA	RNA and export factor binding protein	738
m.14661	XP_001651522	synaptic ras gtpase activating protein	AAEL005847-RA	synaptic ras GTPase activating protein, syngap	CPIJ013989-RA	synaptic ras gtpase activating protein	1083
m.14662	XP_001864051	conserved hypothetical protein	AAEL008895-RA	conserved hypothetical protein	CPIJ013990-RA	conserved hypothetical protein	615
m.14663	ADB25327	isoform d	AAEL000818-RA	conserved hypothetical protein	CPIJ013989-RA	synaptic ras gtpase activating protein	834
m.14665	EFN65959	gtp-binding protein rhes	AAEL009377-RA	rap1 and	CPIJ010747-RA	MRAS2, putative	1134
m.14667	ADD20083	adp-ribosylation factor-like protein 8b-a-like	AAEL007209-RA	ADP-ribosylation factor, putative	CPIJ016035-RA	ADP-ribosylation factor, putative	561
m.14668	XP_001661195	serum response factor	AAEL010925-RA	hypothetical protein	CPIJ008336-RA	conserved hypothetical protein	405
m.14669	NP_001137751	serum response factor	AAEL010925-RA	hypothetical protein	CPIJ008335-RA	conserved hypothetical protein	627
m.14670	XP_001976583	serum response factor	AAEL010925-RA	hypothetical protein	CPIJ008335-RA	conserved hypothetical protein	972
m.14671	XP_001653674	cytochrome partial	AAEL010154-RA	cytochrome P450	CPIJ800183-RA	cytochrome P450 6A1	576
m.14673	XP_001864896	calcitonin receptor	AAEL010043-RA	GPCR Calcitonin/Diuretic Hormone Family	CPIJ014419-RA	calcitonin receptor	1338
m.14675	XP_001987826	bestrophin partial	AAEL001710-RA	hypothetical protein	no homolog found	no homolog found	741
m.14676	XP_002050175	hypothetical conserved protein	AAEL001011-RA	conserved hypothetical protein	no homolog found	no homolog found	606
m.14679	ACH56838	zinc finger ccch domain-containing protein 10	no homolog found	no homolog found	no homolog found	no homolog found	708
m.1468	EHJ66325	isoform a	AAEL014821-RA	hypothetical protein	CPIJ001131-RA	erythrocyte band 7 integral membrane protein	1095
m.14681	XP_001850203	lysosomal acid phosphatase	AAEL006562-RA	acid phosphatase	CPIJ008635-RA	lysosomal acid phosphatase precursor	1185
m.14682	XP_001650788	ras association family member	AAEL005346-RA	conserved hypothetical protein	CPIJ010183-RA	conserved hypothetical protein	2145
m.14684	XP_001848184	isoform b	AAEL000818-RA	conserved hypothetical protein	CPIJ006500-RA	tkr	1305
m.14685	AAV84224	leucine-rich repeat transmembrane neuronal protein 3	AAEL801299-RA	mitotic protein phosphatase 1 regulator, putative	CPIJ008257-RA	leucine-rich repeat-containing G-protein coupled receptor 4 precursor	867
m.14687	XP_001865022	nitric oxide synthase-interacting protein homolog	AAEL002050-RB	conserved hypothetical protein	CPIJ014937-RA	nitric oxide synthase-interacting protein	737
m.14689	XP_001948577	amine oxidase	AAEL009410-RA	amine oxidase	CPIJ008048-RA	peroxisomal N1-acetyl-spermine/spermidine oxidase	1482
m.1469	no homolog found	no homolog found	no homolog found	no homolog found	no homolog found	no homolog found
m.14690	XP_001660975	hypothetical protein AaeL_AAEL010634	AAEL010634-RA	hypothetical protein	CPIJ801399-RA	conserved hypothetical protein	504
m.14699	XP_001842377	cubitus interruptus	AAEL012039-RA	zinc finger protein	CPIJ000614-RA	protein cubitus interruptus	2802
m.1470	no homolog found	no homolog found	no homolog found	no homolog found	no homolog found	no homolog found
m.14702	EEC82397	gag protein	no homolog found	no homolog found	no homolog found	no homolog found	381
m.14703	EEC82397	gag protein	no homolog found	no homolog found	no homolog found	no homolog found	852
m.14705	XP_003724170	gag-pol polyprotein	no homolog found	no homolog found	CPIJ003423-RA	AMP dependent ligase	450
m.14707	DAA04500	gag-pol polyprotein	no homolog found	no homolog found	no homolog found	no homolog found	1824
m.14710	XP_972166	monocarboxylate transporter	AAEL000471-RA	monocarboxylate transporter	CPIJ004221-RA	monocarboxylate transporter, putative	1650
m.14712	XP_001659227	smad nuclear interacting protein	AAEL008427-RA	smad nuclear interacting protein	CPIJ008638-RA	kanadaptin	2067
m.14713	AAB94640	heat shock protein 60	AAEL011584-RA	chaperonin-60kD, ch60	CPIJ008889-RA	60 kDa heat shock protein, mitochondrial precursor	1734
m.14714	XP_001656178	frataxin-like protein	AAEL002948-RA	frataxin, putative	CPIJ014025-RA	frataxin, putative	615
m.14715	EFR28619	1-acyl-sn-glycerol-3-phosphate acyltransferase alpha-like	AAEL011902-RA	1-acylglycerol-3-phosphate O-acyltransferase, putative	CPIJ802145-RA	1-acylglycerol-3-phosphate O-acyltransferase, putative	1005
m.14716	XP_310263	cg8675-pa	AAEL010954-RA	conserved hypothetical protein	CPIJ001391-RA	conserved hypothetical protein	696
m.14717	XP_001841955	eukaryotic translation initiation factor 3 subunit 4	AAEL012661-RA	Eukaryotic translation initiation factor 3 subunit G (eIF3g)(Eukaryotic translation initiation factor 3 subunit 4)(Eukaryotic translation initiation factor 3 RNA-binding subunit)(eIF-3 RNA-binding subunit)	CPIJ000190-RA	eukaryotic translation initiation factor 3 subunit 4	801
m.14718	XP_001660220	niemann-pick type c-	AAEL009556-RA	Niemann-Pick Type C-2, putative	CPIJ018326-RA	conserved hypothetical protein	468
m.14719	XP_001653018	odorant receptor	AAEL001510-RA	odorant receptor	CPIJ802546-RA	Odorant receptor 13a, putative	1239
m.14722	XP_001949607	PREDICTED: hypothetical protein LOC100163401	no homolog found	no homolog found	no homolog found	no homolog found	1131
m.14723	AEE61410	protein unc-119-like protein	AAEL000174-RA	retinal protein	CPIJ000715-RA	retinal protein	624
m.14724	AEE61410	protein unc-119 homolog b-like isoform 2	AAEL000174-RA	retinal protein	CPIJ000715-RA	retinal protein	405
m.1473	XP_002431501	enzymatic polyprotein endonuclease reverse	no homolog found	no homolog found	no homolog found	no homolog found	423
m.14730	XP_001662275	nuclear factor related to kappa-b-binding protein	AAEL012145-RA	nfrkb	CPIJ017533-RA	nfrkb	3726
m.14742	EGI57595	eukaryotic translation initiation factor 3 subunit c	AAEL000175-RA	Eukaryotic translation initiation factor 3 subunit C (eIF3c)(Eukaryotic translation initiation factor 3 subunit 8)	CPIJ000742-RA	eukaryotic translation initiation factor 3 subunit 8	2691
m.14743	XP_001647862	peptidyl-prolyl cis-trans isomerase	AAEL000013-RA	peptidyl-prolyl cis-trans isomerase (cyclophilin)	CPIJ016592-RA	peptidyl-prolyl cis-trans isomerase	1104
m.14750	AEQ17467	chromobox homolog 3	AAEL004467-RA	predicted protein	CPIJ000743-RA	heterochromatin protein 1 alpha	492
m.14753	XP_001659377	cyclin-dependent kinase 5	AAEL008648-RA	cdk5	CPIJ000065-RA	cell division protein kinase 5	870
m.14756	no homolog found	no homolog found	no homolog found	no homolog found	no homolog found	no homolog found
m.14757	XP_001850144	conserved hypothetical protein	AAEL008895-RA	conserved hypothetical protein	CPIJ008498-RA	conserved hypothetical protein	519
m.1476	XP_001606406	synaptic vesicle glycoprotein 2b-like	AAEL005849-RA	synaptic vesicle protein	CPIJ005417-RA	synaptic vesicle glycoprotein 2C	424
m.14760	XP_309198	AGAP001005-PA	AAEL007615-RA	hypothetical protein	CPIJ008498-RA	conserved hypothetical protein	942
m.14762	XP_309198	AGAP001005-PA	AAEL007615-RA	hypothetical protein	CPIJ008498-RA	conserved hypothetical protein	696
m.14763	XP_003699762	15-hydroxyprostaglandin dehydrogenase	AAEL017547-RA	0	CPIJ016717-RA	alcohol dehydrogenase 2	699
m.14764	AAR84629	15-hydroxyprostaglandin dehydrogenase	AAEL017547-RA	0	CPIJ016717-RA	alcohol dehydrogenase 2	756
m.14766	XP_001843693	protein arginine n-methyltransferase 5 isoform 2	AAEL007578-RA	shk1 kinase-binding protein	CPIJ801696-RA	protein arginine N-methyltransferase skb1	1758
m.14769	ABF18140	cg11981-pa	AAEL006174-RA	proteasome subunit beta type	CPIJ001361-RA	proteasome subunit beta type 3	618
m.14772	XP_001649141	transketolase-like protein 2-like isoform 1	AAEL004434-RA	transketolase	CPIJ008203-RA	transketolase	1998
m.14773	XP_001657148	histone h2b	AAEL015684-RA	0	CPIJ012376-RA	histone H2B.1/H2B.2	372
m.14776	XP_316292	glucosyl glucuronosyl transferases	AAEL001548-RA	glucosyl/glucuronosyl transferases	CPIJ020264-RA	UDP-glucuronosyltransferase 2B15 precursor	1557
m.14778	XP_308743	glucosyl glucuronosyl transferases	AAEL001548-RA	glucosyl/glucuronosyl transferases	CPIJ003695-RA	glucosyl/glucuronosyl transferases	1158
m.1478	no homolog found	no homolog found	no homolog found	no homolog found	no homolog found	no homolog found
m.14785	XP_316292	glucosyl glucuronosyl transferases	AAEL001548-RA	glucosyl/glucuronosyl transferases	CPIJ020264-RA	UDP-glucuronosyltransferase 2B15 precursor	1608
m.14786	XP_001847923	kinase associated domain 1 family protein	no homolog found	no homolog found	CPIJ006188-RA	conserved hypothetical protein	396
m.14787	XP_001847923	par- isoform p	no homolog found	no homolog found	CPIJ006188-RA	conserved hypothetical protein	351
m.1479	no homolog found	no homolog found	no homolog found	no homolog found	no homolog found	no homolog found
m.14790	XP_002009330	tetraspanin isoform b	AAEL005137-RA	tetraspanin, putative	CPIJ006782-RA	tetraspanin-18	702
m.14798	BAE46429	rna-directed dna polymerase from mobile element jockey-like	no homolog found	no homolog found	CPIJ008196-RA	conserved hypothetical protein	2331
m.148	no homolog found	no homolog found	no homolog found	no homolog found	no homolog found	no homolog found
m.1480	XP_001842296	suppressor enhancer of lin-12 protein 9	AAEL000208-RA	copii-coated vesicle membrane protein P24	CPIJ000731-RA	suppressor/enhancer of lin-12 protein 9 precursor	615
m.14800	XP_001656580	isoform a	AAEL014821-RA	hypothetical protein	CPIJ002773-RA	conserved hypothetical protein	1959
m.14802	XP_002006082	regulatory particle non-atpase isoform a	AAEL012419-RB	26S proteasome subunit S9	CPIJ015971-RA	26S proteasome non-ATPase regulatory subunit 11	1263
m.14803	XP_001662541	no homolog found	no homolog found	no homolog found	CPIJ006340-RA	ng,ng-dimethylarginine dimethylaminohydrolase	471
m.14804	XP_003435894	n -dimethylarginine dimethylaminohydrolase 1-like isoform 2	AAEL012397-RA	ng,ng-dimethylarginine dimethylaminohydrolase	CPIJ006340-RA	ng,ng-dimethylarginine dimethylaminohydrolase	354
m.14805	XP_003746002	lysm and peptidoglycan-binding domain-containing protein 1-like	AAEL002142-RA	conserved hypothetical protein	CPIJ007397-RA	conserved hypothetical protein	813
m.14810	EFR24153	isoform d	AAEL000818-RA	conserved hypothetical protein	no homolog found	no homolog found	2202
m.14811	XP_001664137	chromatin assembly factor 1 subunit b	AAEL013940-RA	chromatin assembly factor i P60 subunit	CPIJ011415-RA	chromatin assembly factor 1 subunit B	1815
m.14815	AAR09747	isoform a	AAEL014821-RA	hypothetical protein	CPIJ002906-RA	conserved hypothetical protein	873
m.14818	XP_308872	partial	AAEL003992-RA	conserved hypothetical protein	no homolog found	no homolog found	318
m.14819	XP_003460647	oocyte zinc finger protein 6-like	AAEL004815-RA	zinc finger protein	CPIJ013555-RA	zinc finger protein 672	1128
m.14824	XP_001650421	isoform a	AAEL014821-RA	hypothetical protein	CPIJ012872-RA	conserved hypothetical protein	1083
m.14826	XP_001846579	eukaryotic translation initiation factor 3 subunit j	AAEL012279-RA	Eukaryotic translation initiation factor 3 subunit J (eIF3j)	CPIJ004899-RA	eukaryotic translation initiation factor 3 subunit 1	732
m.14829	XP_001947830	oxt	AAEL007409-RA	xylosyltransferase	CPIJ019812-RA	xylosyltransferase oxt	582
m.1483	XP_001974209	rna binding motif protein x-linked 2	AAEL002461-RA	RNA-binding protein, putative	CPIJ015641-RA	RNA-binding motif protein	678
m.14830	XP_001869235	amino acid transporter ag_aat8	AAEL003627-RA	sodium/chloride dependent amino acid transporter	CPIJ019018-RA	amino acid transporter Ag_AAT8, putative	696
m.14831	XP_001862316	spry domain-containing protein 7-like	AAEL000487-RA	hypothetical protein	CPIJ012172-RA	conserved hypothetical protein	690
m.14832	XP_001658738	serine-type enodpeptidase	AAEL006627-RA	serine-type enodpeptidase,	CPIJ013905-RA	serine-type enodpeptidase, putative	744
m.14833	XP_317732	thor	AAEL001864-RA	eukaryotic translation initiation factor 4E binding protein (4EBP)	CPIJ802289-RA	Eukaryotic translation initiation factor 4E binding protein	384
m.14834	ABC86353	sentrin-specific protease 7	AAEL001372-RA	sentrin/sumo-specific protease senp7	CPIJ002227-RA	sentrin/sumo-specific protease senp7	1491
m.14836	XP_966527	elongation of very long chain fatty acids protein 4-like	AAEL003977-RA	elongase, putative	CPIJ011025-RA	elongation of very long chain fatty acids protein 4	873
m.14840	XP_002007412	GI12935	no homolog found	no homolog found	no homolog found	no homolog found	687
m.14841	no homolog found	no homolog found	no homolog found	no homolog found	no homolog found	no homolog found
m.14842	NP_001093088	ring finger protein 5	AAEL006550-RA	rnf5	CPIJ000285-RA	RING finger protein 185	603
m.14844	XP_001658919	phosphatidylinositol 4-kinase	AAEL000194-RA	phosphatidylinositol 4-kinase	CPIJ000714-RA	phosphatidylinositol 4-kinase	6216
m.14848	XP_001869689	intraflagellar transport protein 57 homolog	AAEL008327-RA	huntingtin-interacting protein, putative	CPIJ019471-RA	intraflagellar transport protein 57	1236
m.14849	XP_001846343	no isoform b	AAEL014744-RA	conserved hypothetical protein	CPIJ004579-RA	conserved hypothetical protein	1260
m.1485	ADD20228	mediator complex subunit 8	AAEL010861-RA	Mediator of RNA polymerase II transcription subunit 8 (Mediator complex subunit 8)	CPIJ014300-RA	mediator complex, subunit, putative	732
m.14850	no homolog found	no homolog found	no homolog found	no homolog found	no homolog found	no homolog found
m.14851	AAO39618	isoform c	AAEL001584-RA	conserved hypothetical protein	no homolog found	no homolog found	2355
m.14854	no homolog found	no homolog found	no homolog found	no homolog found	no homolog found	no homolog found
m.14856	XP_001984775	transcription factor castor	AAEL005345-RA	transcription factor castor (protein ming)	CPIJ801530-RA	transcription factor castor	615
m.14858	NP_650457	isoform c	AAEL001584-RA	conserved hypothetical protein	no homolog found	no homolog found	2142
m.1486	no homolog found	no homolog found	no homolog found	no homolog found	no homolog found	no homolog found
m.14862	XP_968041	isoform c	AAEL001584-RA	conserved hypothetical protein	CPIJ006382-RA	paired box protein pax-6	1503
m.14867	XP_968041	isoform i	AAEL007290-RA	conserved hypothetical protein	CPIJ006382-RA	paired box protein pax-6	1476
m.14868	XP_968041	isoform i	AAEL007290-RA	conserved hypothetical protein	CPIJ006382-RA	paired box protein pax-6	1209
m.1487	XP_001848065	chymotrypsin 1	AAEL006594-RA	serine-type enodpeptidase,	CPIJ006568-RA	chymotrypsin 1	663
m.14871	XP_968041	isoform g	AAEL002876-RA	conserved hypothetical protein	CPIJ006382-RA	paired box protein pax-6	1770
m.14872	no homolog found	no homolog found	no homolog found	no homolog found	no homolog found	no homolog found
m.14875	XP_001689119	rho-related gtp-binding	AAEL002999-RA	GTPase_rho	CPIJ001703-RA	gtpase_rho	1311
m.14876	XP_001985854	partial	AAEL003992-RA	conserved hypothetical protein	CPIJ006452-RA	conserved hypothetical protein	1758
m.14877	no homolog found	no homolog found	no homolog found	no homolog found	no homolog found	no homolog found
m.14878	no homolog found	no homolog found	no homolog found	no homolog found	no homolog found	no homolog found
m.1488	XP_001849863	fatty acid synthase	AAEL008160-RA	fatty acid synthase	CPIJ008367-RA	fatty acid synthase S-acetyltransferase	609
m.14880	XP_001661330	cap- isoform f	AAEL011049-RA	condensin, XCAP-G'-subunit, putative	CPIJ006884-RA	cap-G	4104
m.14881	no homolog found	no homolog found	no homolog found	no homolog found	no homolog found	no homolog found
m.14882	XP_001870356	disintegrin and metalloproteinase domain-containing protein 10-like	AAEL002663-RA	kuzbanian	CPIJ020170-RA	kuzbanian	696
m.14884	XP_001662049	disintegrin and metalloproteinase domain-containing protein 10-like	AAEL002663-RA	kuzbanian	CPIJ020170-RA	kuzbanian	513
m.14886	XP_001870356	disintegrin and metalloproteinase domain-containing protein 10-like	AAEL002663-RA	kuzbanian	CPIJ016694-RA	kuzbanian	558
m.14888	AER28025	heat shock protein 83	AAEL014843-RA	heat shock protein	CPIJ015075-RA	heat shock protein 83	2154
m.14891	no homolog found	no homolog found	no homolog found	no homolog found	no homolog found	no homolog found
m.14892	EFZ22361	protein couch potato-like	no homolog found	no homolog found	CPIJ012173-RA	conserved hypothetical protein	360
m.14893	EFA09106	dna pol b2 domain-containing protein	no homolog found	no homolog found	no homolog found	no homolog found	3783
m.14898	XP_004208340	dna pol b2 domain-containing protein	no homolog found	no homolog found	no homolog found	no homolog found	3717
m.149	no homolog found	no homolog found	no homolog found	no homolog found	no homolog found	no homolog found
m.14905	EFA09106	dna pol b2 domain-containing protein	no homolog found	no homolog found	no homolog found	no homolog found	3837
m.14906	ADW77182	couch isoform t	no homolog found	no homolog found	CPIJ012174-RA	conserved hypothetical protein	945
m.14908	ADW77182	couch isoform t	no homolog found	no homolog found	CPIJ012174-RA	conserved hypothetical protein	966
m.14913	XP_004208670	dna pol b2 domain-containing protein	no homolog found	no homolog found	no homolog found	no homolog found	3771
m.14914	EKX32427	leucine-rich repeat transmembrane neuronal protein 2	AAEL801299-RA	mitotic protein phosphatase 1 regulator, putative	CPIJ802481-RA	conserved hypothetical protein	1239
m.14915	AAV84224	variable lymphocyte receptor a	AAEL801299-RA	mitotic protein phosphatase 1 regulator, putative	CPIJ802483-RA	conserved hypothetical protein	1239
[truncated: 17,043 more rows]

## Sheet: Table S3
Table S3. Unique GO accessions of the Culicoides transcriptome mapped to the GO database
Unigene	Sequence Description	G0 Accession	Function	Biological Process (P); Molecular Function (F); Cellular Component (C)
m.17653	isoform a	GO:0005656	pre-replicative complex	C
m.17653	isoform a	GO:0045179	apical cortex	C
m.17653	isoform a	GO:0035003	subapical complex	C
m.17653	isoform a	GO:0005902	microvillus	C
m.17653	isoform a	GO:0030139	endocytic vesicle	C
m.17653	isoform a	GO:0005912	adherens junction	C
m.17653	isoform a	GO:0017053	transcriptional repressor complex	C
m.17653	isoform a	GO:0005884	actin filament	C
m.17653	isoform a	GO:0042600	chorion	C
m.17653	isoform a	GO:0009986	cell surface	C
m.17653	isoform a	GO:0005643	nuclear pore	C
m.17653	isoform a	GO:0034399	nuclear periphery	C
m.17653	isoform a	GO:0031477	myosin VII complex	C
m.17653	isoform a	GO:0000124	SAGA complex	C
m.17653	isoform a	GO:0000785	chromatin	C
m.48559	myosin x	GO:0005656	pre-replicative complex	C
m.48559	myosin x	GO:0045179	apical cortex	C
m.48559	myosin x	GO:0035003	subapical complex	C
m.48559	myosin x	GO:0005902	microvillus	C
m.48559	myosin x	GO:0030139	endocytic vesicle	C
m.48559	myosin x	GO:0005912	adherens junction	C
m.48559	myosin x	GO:0017053	transcriptional repressor complex	C
m.48559	myosin x	GO:0005884	actin filament	C
m.48559	myosin x	GO:0042600	chorion	C
m.48559	myosin x	GO:0009986	cell surface	C
m.48559	myosin x	GO:0005643	nuclear pore	C
m.48559	myosin x	GO:0034399	nuclear periphery	C
m.48559	myosin x	GO:0031477	myosin VII complex	C
m.48559	myosin x	GO:0000124	SAGA complex	C
m.48559	myosin x	GO:0000785	chromatin	C
m.48560	myosin x	GO:0005656	pre-replicative complex	C
m.48560	myosin x	GO:0045179	apical cortex	C
m.48560	myosin x	GO:0035003	subapical complex	C
m.48560	myosin x	GO:0005902	microvillus	C
m.48560	myosin x	GO:0030139	endocytic vesicle	C
m.48560	myosin x	GO:0005912	adherens junction	C
m.48560	myosin x	GO:0017053	transcriptional repressor complex	C
m.48560	myosin x	GO:0005884	actin filament	C
m.48560	myosin x	GO:0042600	chorion	C
m.48560	myosin x	GO:0009986	cell surface	C
m.48560	myosin x	GO:0005643	nuclear pore	C
m.48560	myosin x	GO:0034399	nuclear periphery	C
m.48560	myosin x	GO:0031477	myosin VII complex	C
m.48560	myosin x	GO:0000124	SAGA complex	C
m.48560	myosin x	GO:0000785	chromatin	C
m.57407	neurogenic locus notch	GO:0035003	subapical complex	C
m.57407	neurogenic locus notch	GO:0005912	adherens junction	C
m.57407	neurogenic locus notch	GO:0009986	cell surface	C
m.57407	neurogenic locus notch	GO:0031410	cytoplasmic vesicle	C
m.57407	neurogenic locus notch	GO:0005634	nucleus	C
m.57407	neurogenic locus notch	GO:0005834	heterotrimeric G-protein complex	C
m.57407	neurogenic locus notch	GO:0005887	integral to plasma membrane	C
m.25330	isoform a	GO:0035003	subapical complex	C
m.25330	isoform a	GO:0005912	adherens junction	C
m.25330	isoform a	GO:0009986	cell surface	C
m.25330	isoform a	GO:0031410	cytoplasmic vesicle	C
m.25330	isoform a	GO:0005634	nucleus	C
m.25330	isoform a	GO:0005834	heterotrimeric G-protein complex	C
m.25330	isoform a	GO:0005887	integral to plasma membrane	C
m.28651	ras-related c3 botulinum toxin substrate 1 (rho small gtp binding protein rac1)	GO:0016028	rhabdomere	C
m.28651	ras-related c3 botulinum toxin substrate 1 (rho small gtp binding protein rac1)	GO:0001891	phagocytic cup	C
m.28651	ras-related c3 botulinum toxin substrate 1 (rho small gtp binding protein rac1)	GO:0042470	melanosome	C
m.28651	ras-related c3 botulinum toxin substrate 1 (rho small gtp binding protein rac1)	GO:0032587	ruffle membrane	C
m.28651	ras-related c3 botulinum toxin substrate 1 (rho small gtp binding protein rac1)	GO:0019897	extrinsic to plasma membrane	C
m.28651	ras-related c3 botulinum toxin substrate 1 (rho small gtp binding protein rac1)	GO:0005829	cytosol	C
m.28651	ras-related c3 botulinum toxin substrate 1 (rho small gtp binding protein rac1)	GO:0030027	lamellipodium	C
m.28651	ras-related c3 botulinum toxin substrate 1 (rho small gtp binding protein rac1)	GO:0000139	Golgi membrane	C
m.58614	isoform b	GO:0031410	cytoplasmic vesicle	C
m.58614	isoform b	GO:0009986	cell surface	C
m.58614	isoform b	GO:0043234	protein complex	C
m.58614	isoform b	GO:0005912	adherens junction	C
m.58614	isoform b	GO:0005887	integral to plasma membrane	C
m.58614	isoform b	GO:0005739	mitochondrion	C
m.58614	isoform b	GO:0035003	subapical complex	C
m.58614	isoform b	GO:0005634	nucleus	C
m.25675	broad-complex isoform z1	GO:0009986	cell surface	C
m.25675	broad-complex isoform z1	GO:0030139	endocytic vesicle	C
m.25675	broad-complex isoform z1	GO:0005771	multivesicular body	C
m.25675	broad-complex isoform z1	GO:0005783	endoplasmic reticulum	C
m.25675	broad-complex isoform z1	GO:0005615	extracellular space	C
m.25675	broad-complex isoform z1	GO:0045121	membrane raft	C
m.25675	broad-complex isoform z1	GO:0005886	plasma membrane	C
m.25675	broad-complex isoform z1	GO:0005769	early endosome	C
m.25675	broad-complex isoform z1	GO:0005634	nucleus	C
m.25678	broad-complex core-protein	GO:0009986	cell surface	C
m.25678	broad-complex core-protein	GO:0030139	endocytic vesicle	C
m.25678	broad-complex core-protein	GO:0005771	multivesicular body	C
m.25678	broad-complex core-protein	GO:0005783	endoplasmic reticulum	C
m.25678	broad-complex core-protein	GO:0005615	extracellular space	C
m.25678	broad-complex core-protein	GO:0045121	membrane raft	C
m.25678	broad-complex core-protein	GO:0005886	plasma membrane	C
m.25678	broad-complex core-protein	GO:0005769	early endosome	C
m.25678	broad-complex core-protein	GO:0005634	nucleus	C
m.61804	isoform f	GO:0031410	cytoplasmic vesicle	C
m.61804	isoform f	GO:0009986	cell surface	C
m.61804	isoform f	GO:0043234	protein complex	C
m.61804	isoform f	GO:0005912	adherens junction	C
m.61804	isoform f	GO:0005887	integral to plasma membrane	C
m.61804	isoform f	GO:0016028	rhabdomere	C
m.61804	isoform f	GO:0035003	subapical complex	C
m.61804	isoform f	GO:0005634	nucleus	C
m.61809	isoform d	GO:0031410	cytoplasmic vesicle	C
m.61809	isoform d	GO:0009986	cell surface	C
m.61809	isoform d	GO:0043234	protein complex	C
m.61809	isoform d	GO:0005912	adherens junction	C
m.61809	isoform d	GO:0005887	integral to plasma membrane	C
m.61809	isoform d	GO:0016028	rhabdomere	C
m.61809	isoform d	GO:0035003	subapical complex	C
m.61809	isoform d	GO:0005634	nucleus	C
m.25666	broad-complex core-protein	GO:0009986	cell surface	C
m.25666	broad-complex core-protein	GO:0030139	endocytic vesicle	C
m.25666	broad-complex core-protein	GO:0005771	multivesicular body	C
m.25666	broad-complex core-protein	GO:0005783	endoplasmic reticulum	C
m.25666	broad-complex core-protein	GO:0005615	extracellular space	C
m.25666	broad-complex core-protein	GO:0045121	membrane raft	C
m.25666	broad-complex core-protein	GO:0005886	plasma membrane	C
m.25666	broad-complex core-protein	GO:0005769	early endosome	C
m.25666	broad-complex core-protein	GO:0005634	nucleus	C
m.50881	fibroblast growth factor receptor partial	GO:0016020	membrane	C
m.50881	fibroblast growth factor receptor partial	GO:0060076	excitatory synapse	C
m.50881	fibroblast growth factor receptor partial	GO:0005634	nucleus	C
m.50881	fibroblast growth factor receptor partial	GO:0071944	cell periphery	C
m.50881	fibroblast growth factor receptor partial	GO:0044444	cytoplasmic part	C
m.31804	sox100b protein	GO:0016585	chromatin remodeling complex	C
m.41928	isoform b	GO:0005737	cytoplasm	C
m.41928	isoform b	GO:0000123	histone acetyltransferase complex	C
m.41928	isoform b	GO:0032993	protein-DNA complex	C
m.41928	isoform b	GO:0005667	transcription factor complex	C
m.41928	isoform b	GO:0000785	chromatin	C
m.19805	phosphatidylinositol- -trisphosphate 3-phosphatase and dual-specificity protein phosphatase pten	GO:0035749	myelin sheath adaxonal region	C
m.19805	phosphatidylinositol- -trisphosphate 3-phosphatase and dual-specificity protein phosphatase pten	GO:0043220	Schmidt-Lanterman incisure	C
m.19805	phosphatidylinositol- -trisphosphate 3-phosphatase and dual-specificity protein phosphatase pten	GO:0005886	plasma membrane	C
m.19805	phosphatidylinositol- -trisphosphate 3-phosphatase and dual-specificity protein phosphatase pten	GO:0005739	mitochondrion	C
m.19805	phosphatidylinositol- -trisphosphate 3-phosphatase and dual-specificity protein phosphatase pten	GO:0005634	nucleus	C
m.19805	phosphatidylinositol- -trisphosphate 3-phosphatase and dual-specificity protein phosphatase pten	GO:0045211	postsynaptic membrane	C
m.19805	phosphatidylinositol- -trisphosphate 3-phosphatase and dual-specificity protein phosphatase pten	GO:0043197	dendritic spine	C
m.462	ras-like gtp-binding protein rho1	GO:0005783	endoplasmic reticulum	C
m.462	ras-like gtp-binding protein rho1	GO:0070451	cell hair	C
m.462	ras-like gtp-binding protein rho1	GO:0005887	integral to plasma membrane	C
m.462	ras-like gtp-binding protein rho1	GO:0005794	Golgi apparatus	C
m.462	ras-like gtp-binding protein rho1	GO:0045177	apical part of cell	C
m.462	ras-like gtp-binding protein rho1	GO:0005938	cell cortex	C
m.40244	isoform a	GO:0009986	cell surface	C
m.40244	isoform a	GO:0030139	endocytic vesicle	C
m.40244	isoform a	GO:0031594	neuromuscular junction	C
m.40244	isoform a	GO:0005912	adherens junction	C
m.40244	isoform a	GO:0016021	integral to membrane	C
m.40244	isoform a	GO:0035003	subapical complex	C
m.40244	isoform a	GO:0005634	nucleus	C
m.40249	isoform a	GO:0009986	cell surface	C
m.40249	isoform a	GO:0030139	endocytic vesicle	C
m.40249	isoform a	GO:0031594	neuromuscular junction	C
m.40249	isoform a	GO:0005912	adherens junction	C
m.40249	isoform a	GO:0016021	integral to membrane	C
m.40249	isoform a	GO:0035003	subapical complex	C
m.40249	isoform a	GO:0005634	nucleus	C
m.40254	isoform a	GO:0009986	cell surface	C
m.40254	isoform a	GO:0030139	endocytic vesicle	C
m.40254	isoform a	GO:0031594	neuromuscular junction	C
m.40254	isoform a	GO:0005912	adherens junction	C
m.40254	isoform a	GO:0016021	integral to membrane	C
m.40254	isoform a	GO:0035003	subapical complex	C
m.40254	isoform a	GO:0005634	nucleus	C
m.40255	isoform a	GO:0009986	cell surface	C
m.40255	isoform a	GO:0030139	endocytic vesicle	C
m.40255	isoform a	GO:0031594	neuromuscular junction	C
m.40255	isoform a	GO:0005912	adherens junction	C
m.40255	isoform a	GO:0016021	integral to membrane	C
m.40255	isoform a	GO:0035003	subapical complex	C
m.40255	isoform a	GO:0005634	nucleus	C
m.19797	phosphatidylinositol- -trisphosphate 3-phosphatase and dual-specificity protein phosphatase pten-like	GO:0043209	myelin sheath	C
m.19797	phosphatidylinositol- -trisphosphate 3-phosphatase and dual-specificity protein phosphatase pten-like	GO:0005886	plasma membrane	C
m.19797	phosphatidylinositol- -trisphosphate 3-phosphatase and dual-specificity protein phosphatase pten-like	GO:0005739	mitochondrion	C
m.19797	phosphatidylinositol- -trisphosphate 3-phosphatase and dual-specificity protein phosphatase pten-like	GO:0005634	nucleus	C
m.19797	phosphatidylinositol- -trisphosphate 3-phosphatase and dual-specificity protein phosphatase pten-like	GO:0045211	postsynaptic membrane	C
m.19797	phosphatidylinositol- -trisphosphate 3-phosphatase and dual-specificity protein phosphatase pten-like	GO:0043197	dendritic spine	C
m.19810	phosphatidylinositol- -trisphosphate 3-phosphatase and dual-specificity protein phosphatase pten-like	GO:0043209	myelin sheath	C
m.19810	phosphatidylinositol- -trisphosphate 3-phosphatase and dual-specificity protein phosphatase pten-like	GO:0005886	plasma membrane	C
m.19810	phosphatidylinositol- -trisphosphate 3-phosphatase and dual-specificity protein phosphatase pten-like	GO:0005739	mitochondrion	C
m.19810	phosphatidylinositol- -trisphosphate 3-phosphatase and dual-specificity protein phosphatase pten-like	GO:0005634	nucleus	C
m.19810	phosphatidylinositol- -trisphosphate 3-phosphatase and dual-specificity protein phosphatase pten-like	GO:0045211	postsynaptic membrane	C
m.19810	phosphatidylinositol- -trisphosphate 3-phosphatase and dual-specificity protein phosphatase pten-like	GO:0043197	dendritic spine	C
m.19815	phosphatidylinositol- -trisphosphate 3-phosphatase and dual-specificity protein phosphatase pten-like	GO:0043209	myelin sheath	C
m.19815	phosphatidylinositol- -trisphosphate 3-phosphatase and dual-specificity protein phosphatase pten-like	GO:0005886	plasma membrane	C
m.19815	phosphatidylinositol- -trisphosphate 3-phosphatase and dual-specificity protein phosphatase pten-like	GO:0005739	mitochondrion	C
m.19815	phosphatidylinositol- -trisphosphate 3-phosphatase and dual-specificity protein phosphatase pten-like	GO:0005634	nucleus	C
m.19815	phosphatidylinositol- -trisphosphate 3-phosphatase and dual-specificity protein phosphatase pten-like	GO:0045211	postsynaptic membrane	C
m.19815	phosphatidylinositol- -trisphosphate 3-phosphatase and dual-specificity protein phosphatase pten-like	GO:0043197	dendritic spine	C
m.25668	broad-complex core-protein	GO:0009986	cell surface	C
m.25668	broad-complex core-protein	GO:0030139	endocytic vesicle	C
m.25668	broad-complex core-protein	GO:0005771	multivesicular body	C
m.25668	broad-complex core-protein	GO:0005783	endoplasmic reticulum	C
m.25668	broad-complex core-protein	GO:0005615	extracellular space	C
m.25668	broad-complex core-protein	GO:0045121	membrane raft	C
m.25668	broad-complex core-protein	GO:0005886	plasma membrane	C
m.25668	broad-complex core-protein	GO:0005769	early endosome	C
m.25668	broad-complex core-protein	GO:0005634	nucleus	C
m.25681	broad-complex core-protein	GO:0009986	cell surface	C
m.25681	broad-complex core-protein	GO:0030139	endocytic vesicle	C
m.25681	broad-complex core-protein	GO:0005771	multivesicular body	C
m.25681	broad-complex core-protein	GO:0005783	endoplasmic reticulum	C
m.25681	broad-complex core-protein	GO:0005615	extracellular space	C
m.25681	broad-complex core-protein	GO:0045121	membrane raft	C
m.25681	broad-complex core-protein	GO:0005886	plasma membrane	C
m.25681	broad-complex core-protein	GO:0005769	early endosome	C
m.25681	broad-complex core-protein	GO:0005634	nucleus	C
m.16544	isoform a	GO:0005869	dynactin complex	C
m.16544	isoform a	GO:0005829	cytosol	C
m.16544	isoform a	GO:0016323	basolateral plasma membrane	C
m.16544	isoform a	GO:0000776	kinetochore	C
m.16544	isoform a	GO:0030863	cortical cytoskeleton	C
m.16544	isoform a	GO:0005614	interstitial matrix	C
m.16544	isoform a	GO:0031616	spindle pole centrosome	C
m.16544	isoform a	GO:0005739	mitochondrion	C
m.16544	isoform a	GO:0005828	kinetochore microtubule	C
m.16544	isoform a	GO:0005918	septate junction	C
m.16544	isoform a	GO:0035371	microtubule plus end	C
m.16544	isoform a	GO:0005634	nucleus	C
m.16544	isoform a	GO:0008021	synaptic vesicle	C
m.23171	glutamate decarboxylase	GO:0042600	chorion	C
m.23171	glutamate decarboxylase	GO:0071011	precatalytic spliceosome	C
m.23171	glutamate decarboxylase	GO:0005887	integral to plasma membrane	C
m.23171	glutamate decarboxylase	GO:0005911	cell-cell junction	C
m.23171	glutamate decarboxylase	GO:0005811	lipid particle	C
m.23171	glutamate decarboxylase	GO:0005739	mitochondrion	C
m.23171	glutamate decarboxylase	GO:0071013	catalytic step 2 spliceosome	C
m.23171	glutamate decarboxylase	GO:0030532	small nuclear ribonucleoprotein complex	C
m.23171	glutamate decarboxylase	GO:0015030	Cajal body	C
m.23171	glutamate decarboxylase	GO:0045495	pole plasm	C
m.23171	glutamate decarboxylase	GO:0022627	cytosolic small ribosomal subunit	C
m.57659	delta protein	GO:0009986	cell surface	C
m.57659	delta protein	GO:0030139	endocytic vesicle	C
m.57659	delta protein	GO:0031594	neuromuscular junction	C
m.57659	delta protein	GO:0005912	adherens junction	C
m.57659	delta protein	GO:0016021	integral to membrane	C
m.57659	delta protein	GO:0035003	subapical complex	C
m.57659	delta protein	GO:0005634	nucleus	C
m.63952	150 kda dynein-associated polypeptide	GO:0005869	dynactin complex	C
m.63952	150 kda dynein-associated polypeptide	GO:0005829	cytosol	C
m.63952	150 kda dynein-associated polypeptide	GO:0016323	basolateral plasma membrane	C
m.63952	150 kda dynein-associated polypeptide	GO:0000776	kinetochore	C
m.63952	150 kda dynein-associated polypeptide	GO:0030863	cortical cytoskeleton	C
m.63952	150 kda dynein-associated polypeptide	GO:0005614	interstitial matrix	C
m.63952	150 kda dynein-associated polypeptide	GO:0031616	spindle pole centrosome	C
m.63952	150 kda dynein-associated polypeptide	GO:0005739	mitochondrion	C
m.63952	150 kda dynein-associated polypeptide	GO:0005828	kinetochore microtubule	C
m.63952	150 kda dynein-associated polypeptide	GO:0005918	septate junction	C
m.63952	150 kda dynein-associated polypeptide	GO:0035371	microtubule plus end	C
m.63952	150 kda dynein-associated polypeptide	GO:0005634	nucleus	C
m.63952	150 kda dynein-associated polypeptide	GO:0008021	synaptic vesicle	C
m.45825	paired box protein pax-6	GO:0000790	nuclear chromatin	C
m.45825	paired box protein pax-6	GO:0005737	cytoplasm	C
m.45825	paired box protein pax-6	GO:0005667	transcription factor complex	C
m.45825	paired box protein pax-6	GO:0005730	nucleolus	C
m.45762	paired box protein pax-6-like isoform 1	GO:0000790	nuclear chromatin	C
m.45762	paired box protein pax-6-like isoform 1	GO:0005737	cytoplasm	C
m.45762	paired box protein pax-6-like isoform 1	GO:0005730	nucleolus	C
m.45785	paired box protein pax-6	GO:0000790	nuclear chromatin	C
m.45785	paired box protein pax-6	GO:0005737	cytoplasm	C
m.45785	paired box protein pax-6	GO:0005730	nucleolus	C
m.45833	paired box protein pax-6-like isoform 1	GO:0000790	nuclear chromatin	C
m.45833	paired box protein pax-6-like isoform 1	GO:0005737	cytoplasm	C
m.45833	paired box protein pax-6-like isoform 1	GO:0005730	nucleolus	C
m.57725	decapentaplegic	GO:0005829	cytosol	C
m.57725	decapentaplegic	GO:0005615	extracellular space	C
m.57725	decapentaplegic	GO:0016020	membrane	C
m.57725	decapentaplegic	GO:0005768	endosome	C
m.9783	hedgehog protein	GO:0030139	endocytic vesicle	C
m.9783	hedgehog protein	GO:0005886	plasma membrane	C
m.9783	hedgehog protein	GO:0005634	nucleus	C
m.9783	hedgehog protein	GO:0005576	extracellular region	C
m.14438	ribosomal protein ubq l40e	GO:0005654	nucleoplasm	C
m.14438	ribosomal protein ubq l40e	GO:0022625	cytosolic large ribosomal subunit	C
m.14438	ribosomal protein ubq l40e	GO:0005886	plasma membrane	C
m.14438	ribosomal protein ubq l40e	GO:0005811	lipid particle	C
m.14438	ribosomal protein ubq l40e	GO:0010008	endosome membrane	C
m.14438	ribosomal protein ubq l40e	GO:0005875	microtubule associated complex	C
m.14438	ribosomal protein ubq l40e	GO:0030666	endocytic vesicle membrane	C
m.18691	isoform b	GO:0005615	extracellular space	C
m.18691	isoform b	GO:0005768	endosome	C
m.18693	isoform b	GO:0005615	extracellular space	C
m.18693	isoform b	GO:0005768	endosome	C
m.2158	caudal	GO:0043296	apical junction complex	C
m.2158	caudal	GO:0016324	apical plasma membrane	C
m.2158	caudal	GO:0005914	spot adherens junction	C
m.2158	caudal	GO:0016323	basolateral plasma membrane	C
m.2158	caudal	GO:0030175	filopodium	C
m.2158	caudal	GO:0005737	cytoplasm	C
m.2158	caudal	GO:0016021	integral to membrane	C
m.2158	caudal	GO:0005634	nucleus	C
m.2915	serine threonine-protein phosphatase 2a catalytic subunit alpha isoform	GO:0000159	protein phosphatase type 2A complex	C
m.2915	serine threonine-protein phosphatase 2a catalytic subunit alpha isoform	GO:0005829	cytosol	C
m.2915	serine threonine-protein phosphatase 2a catalytic subunit alpha isoform	GO:0005814	centriole	C
m.2915	serine threonine-protein phosphatase 2a catalytic subunit alpha isoform	GO:0005886	plasma membrane	C
m.2915	serine threonine-protein phosphatase 2a catalytic subunit alpha isoform	GO:0000922	spindle pole	C
m.2915	serine threonine-protein phosphatase 2a catalytic subunit alpha isoform	GO:0005739	mitochondrion	C
m.2915	serine threonine-protein phosphatase 2a catalytic subunit alpha isoform	GO:0000775	chromosome, centromeric region	C
m.2915	serine threonine-protein phosphatase 2a catalytic subunit alpha isoform	GO:0005634	nucleus	C
m.4000	tryptophan oxygenase	GO:0005737	cytoplasm	C
m.4000	tryptophan oxygenase	GO:0005667	transcription factor complex	C
m.4000	tryptophan oxygenase	GO:0005576	extracellular region	C
m.13800	transcription factor gata-4	GO:0005634	nucleus	C
m.14439	ubiquitin	GO:0005829	cytosol	C
m.14439	ubiquitin	GO:0005654	nucleoplasm	C
m.14439	ubiquitin	GO:0005886	plasma membrane	C
m.14439	ubiquitin	GO:0010008	endosome membrane	C
m.14439	ubiquitin	GO:0030666	endocytic vesicle membrane	C
m.34892	eyes absent	GO:0043234	protein complex	C
m.34892	eyes absent	GO:0032993	protein-DNA complex	C
m.34892	eyes absent	GO:0005737	cytoplasm	C
m.34892	eyes absent	GO:0005634	nucleus	C
m.65010	cad protein	GO:0000790	nuclear chromatin	C
m.65010	cad protein	GO:0030478	actin cap	C
m.65010	cad protein	GO:0016363	nuclear matrix	C
m.65010	cad protein	GO:0014069	postsynaptic density	C
m.65010	cad protein	GO:0005884	actin filament	C
m.65010	cad protein	GO:0005829	cytosol	C
m.65010	cad protein	GO:0005654	nucleoplasm	C
m.65010	cad protein	GO:0005886	plasma membrane	C
m.65010	cad protein	GO:0030016	myofibril	C
m.65010	cad protein	GO:0043025	neuronal cell body	C
m.65010	cad protein	GO:0043195	terminal button	C
m.14981	toll-like receptor 9	GO:0032009	early phagosome	C
m.14981	toll-like receptor 9	GO:0016324	apical plasma membrane	C
m.14981	toll-like receptor 9	GO:0005764	lysosome	C
m.14981	toll-like receptor 9	GO:0005783	endoplasmic reticulum	C
m.14981	toll-like receptor 9	GO:0016323	basolateral plasma membrane	C
m.14981	toll-like receptor 9	GO:0016021	integral to membrane	C
m.14981	toll-like receptor 9	GO:0005768	endosome	C
m.14981	toll-like receptor 9	GO:0005576	extracellular region	C
m.34269	stromal antigen	GO:0005721	centromeric heterochromatin	C
m.34269	stromal antigen	GO:0035327	transcriptionally active chromatin	C
m.34269	stromal antigen	GO:0008278	cohesin complex	C
m.34269	stromal antigen	GO:0000780	condensed nuclear chromosome, centromeric region	C
m.34269	stromal antigen	GO:0000922	spindle pole	C
m.34269	stromal antigen	GO:0005887	integral to plasma membrane	C
m.34269	stromal antigen	GO:0005811	lipid particle	C
m.34269	stromal antigen	GO:0005875	microtubule associated complex	C
m.34269	stromal antigen	GO:0001673	male germ cell nucleus	C
m.34269	stromal antigen	GO:0005730	nucleolus	C
m.34269	stromal antigen	GO:0022627	cytosolic small ribosomal subunit	C
m.34269	stromal antigen	GO:0005576	extracellular region	C
m.62738	stromal antigen	GO:0005721	centromeric heterochromatin	C
m.62738	stromal antigen	GO:0035327	transcriptionally active chromatin	C
m.62738	stromal antigen	GO:0008278	cohesin complex	C
m.62738	stromal antigen	GO:0000780	condensed nuclear chromosome, centromeric region	C
m.62738	stromal antigen	GO:0000922	spindle pole	C
m.62738	stromal antigen	GO:0005887	integral to plasma membrane	C
m.62738	stromal antigen	GO:0005811	lipid particle	C
m.62738	stromal antigen	GO:0005875	microtubule associated complex	C
m.62738	stromal antigen	GO:0001673	male germ cell nucleus	C
m.62738	stromal antigen	GO:0005730	nucleolus	C
m.62738	stromal antigen	GO:0022627	cytosolic small ribosomal subunit	C
m.62738	stromal antigen	GO:0005576	extracellular region	C
m.14437	ubiquitin	GO:0005829	cytosol	C
m.14437	ubiquitin	GO:0005654	nucleoplasm	C
m.14437	ubiquitin	GO:0005886	plasma membrane	C
m.14437	ubiquitin	GO:0010008	endosome membrane	C
m.14437	ubiquitin	GO:0030666	endocytic vesicle membrane	C
m.26354	armadillo segment polarity protein	GO:0005916	fascia adherens	C
m.26354	armadillo segment polarity protein	GO:0016324	apical plasma membrane	C
m.26354	armadillo segment polarity protein	GO:0030057	desmosome	C
m.26354	armadillo segment polarity protein	GO:0005914	spot adherens junction	C
m.26354	armadillo segment polarity protein	GO:0005829	cytosol	C
m.26354	armadillo segment polarity protein	GO:0016323	basolateral plasma membrane	C
m.26354	armadillo segment polarity protein	GO:0016342	catenin complex	C
m.26354	armadillo segment polarity protein	GO:0030424	axon	C
m.26354	armadillo segment polarity protein	GO:0009898	internal side of plasma membrane	C
m.26354	armadillo segment polarity protein	GO:0030117	membrane coat	C
m.26354	armadillo segment polarity protein	GO:0005667	transcription factor complex	C
m.26354	armadillo segment polarity protein	GO:0030018	Z disc	C
m.26354	armadillo segment polarity protein	GO:0005915	zonula adherens	C
m.4124	calmodulin	GO:0030496	midbody	C
m.4124	calmodulin	GO:0031476	myosin VI complex	C
m.4124	calmodulin	GO:0030424	axon	C
m.4124	calmodulin	GO:0005814	centriole	C
m.4124	calmodulin	GO:0005886	plasma membrane	C
m.4124	calmodulin	GO:0000922	spindle pole	C
m.4124	calmodulin	GO:0048786	presynaptic active zone	C
m.4124	calmodulin	GO:0005875	microtubule associated complex	C
m.4124	calmodulin	GO:0045211	postsynaptic membrane	C
m.4124	calmodulin	GO:0030425	dendrite	C
m.4124	calmodulin	GO:0005954	calcium- and calmodulin-dependent protein kinase complex	C
m.4124	calmodulin	GO:0016028	rhabdomere	C
m.4125	calmodulin	GO:0030496	midbody	C
m.4125	calmodulin	GO:0031476	myosin VI complex	C
m.4125	calmodulin	GO:0030424	axon	C
m.4125	calmodulin	GO:0005814	centriole	C
m.4125	calmodulin	GO:0005886	plasma membrane	C
m.4125	calmodulin	GO:0000922	spindle pole	C
m.4125	calmodulin	GO:0048786	presynaptic active zone	C
m.4125	calmodulin	GO:0005875	microtubule associated complex	C
m.4125	calmodulin	GO:0045211	postsynaptic membrane	C
m.4125	calmodulin	GO:0030425	dendrite	C
m.4125	calmodulin	GO:0005954	calcium- and calmodulin-dependent protein kinase complex	C
m.4125	calmodulin	GO:0016028	rhabdomere	C
m.12479	ras-related protein rap-1b-like	GO:0005771	multivesicular body	C
m.12479	ras-related protein rap-1b-like	GO:0005791	rough endoplasmic reticulum	C
m.12479	ras-related protein rap-1b-like	GO:0016027	inaD signaling complex	C
m.12479	ras-related protein rap-1b-like	GO:0016029	subrhabdomeral cisterna	C
m.12479	ras-related protein rap-1b-like	GO:0016023	cytoplasmic membrane-bounded vesicle	C
m.12479	ras-related protein rap-1b-like	GO:0005811	lipid particle	C
m.12479	ras-related protein rap-1b-like	GO:0016021	integral to membrane	C
m.12479	ras-related protein rap-1b-like	GO:0005767	secondary lysosome	C
m.28654	ras-related protein rac1	GO:0016028	rhabdomere	C
m.28654	ras-related protein rac1	GO:0005622	intracellular	C
m.28654	ras-related protein rac1	GO:0016020	membrane	C
m.35898	inosine-5 -monophosphate dehydrogenase	GO:0005886	plasma membrane	C
m.35898	inosine-5 -monophosphate dehydrogenase	GO:0005737	cytoplasm	C
m.61811	isoform c	GO:0032991	macromolecular complex	C
m.61811	isoform c	GO:0030054	cell junction	C
m.61811	isoform c	GO:0044459	plasma membrane part	C
m.61811	isoform c	GO:0043229	intracellular organelle	C
m.2461	calmodulin	GO:0005654	nucleoplasm	C
m.2461	calmodulin	GO:0005576	extracellular region	C
m.2461	calmodulin	GO:0005829	cytosol	C
m.2461	calmodulin	GO:0005813	centrosome	C
m.2461	calmodulin	GO:0005876	spindle microtubule	C
m.2461	calmodulin	GO:0005886	plasma membrane	C
m.2461	calmodulin	GO:0000922	spindle pole	C
m.3198	isoform c	GO:0005925	focal adhesion	C
m.3198	isoform c	GO:0016324	apical plasma membrane	C
m.3198	isoform c	GO:0031252	cell leading edge	C
m.3198	isoform c	GO:0005634	nucleus	C
m.3198	isoform c	GO:0008305	integrin complex	C
m.3198	isoform c	GO:0005938	cell cortex	C
m.3440	integrin alpha-ps	GO:0031594	neuromuscular junction	C
m.3440	integrin alpha-ps	GO:0016323	basolateral plasma membrane	C
m.3440	integrin alpha-ps	GO:0045169	fusome	C
m.3440	integrin alpha-ps	GO:0005918	septate junction	C
m.3440	integrin alpha-ps	GO:0008305	integrin complex	C
m.3440	integrin alpha-ps	GO:0016328	lateral plasma membrane	C
m.55492	myelin proteolipid	GO:0070865	investment cone	C
m.55492	myelin proteolipid	GO:0031941	filamentous actin	C
m.55492	myelin proteolipid	GO:0016021	integral to membrane	C
m.55492	myelin proteolipid	GO:0045172	germline ring canal	C
m.55492	myelin proteolipid	GO:0031476	myosin VI complex	C
m.55492	myelin proteolipid	GO:0030139	endocytic vesicle	C
m.55492	myelin proteolipid	GO:0045178	basal part of cell	C
m.55492	myelin proteolipid	GO:0005875	microtubule associated complex	C
m.55492	myelin proteolipid	GO:0005886	plasma membrane	C
m.55492	myelin proteolipid	GO:0005938	cell cortex	C
m.56235	membrane-associated protein hem	GO:0030424	axon	C
m.56235	membrane-associated protein hem	GO:0005886	plasma membrane	C
m.56235	membrane-associated protein hem	GO:0031209	SCAR complex	C
m.65036	carbamoyl-phosphate synthase large chain	GO:0005771	multivesicular body	C
m.65036	carbamoyl-phosphate synthase large chain	GO:0005791	rough endoplasmic reticulum	C
m.65036	carbamoyl-phosphate synthase large chain	GO:0016027	inaD signaling complex	C
m.65036	carbamoyl-phosphate synthase large chain	GO:0016029	subrhabdomeral cisterna	C
m.65036	carbamoyl-phosphate synthase large chain	GO:0016023	cytoplasmic membrane-bounded vesicle	C
m.65036	carbamoyl-phosphate synthase large chain	GO:0005811	lipid particle	C
m.65036	carbamoyl-phosphate synthase large chain	GO:0016021	integral to membrane	C
m.65036	carbamoyl-phosphate synthase large chain	GO:0005767	secondary lysosome	C
m.25679	broad-complex core-protein	GO:0016023	cytoplasmic membrane-bounded vesicle	C
m.25679	broad-complex core-protein	GO:0005770	late endosome	C
m.25679	broad-complex core-protein	GO:0016020	membrane	C
m.25679	broad-complex core-protein	GO:0005576	extracellular region	C
m.58092	e3 ubiquitin-protein ligase mind-bomb	GO:0030139	endocytic vesicle	C
m.58092	e3 ubiquitin-protein ligase mind-bomb	GO:0014069	postsynaptic density	C
m.58092	e3 ubiquitin-protein ligase mind-bomb	GO:0005886	plasma membrane	C
m.58092	e3 ubiquitin-protein ligase mind-bomb	GO:0045179	apical cortex	C
m.58092	e3 ubiquitin-protein ligase mind-bomb	GO:0048471	perinuclear region of cytoplasm	C
m.58092	e3 ubiquitin-protein ligase mind-bomb	GO:0000151	ubiquitin ligase complex	C
m.58092	e3 ubiquitin-protein ligase mind-bomb	GO:0031965	nuclear membrane	C
m.58092	e3 ubiquitin-protein ligase mind-bomb	GO:0005813	centrosome	C
m.56462	muscle myosin heavy chain	GO:0016461	unconventional myosin complex	C
m.56462	muscle myosin heavy chain	GO:0005863	striated muscle myosin thick filament	C
m.56462	muscle myosin heavy chain	GO:0031672	A band	C
m.56462	muscle myosin heavy chain	GO:0005703	polytene chromosome puff	C
m.56462	muscle myosin heavy chain	GO:0032154	cleavage furrow	C
m.56462	muscle myosin heavy chain	GO:0045179	apical cortex	C
m.56462	muscle myosin heavy chain	GO:0030018	Z disc	C
m.56484	isoform c	GO:0070578	RISC-loading complex	C
m.56484	isoform c	GO:0005850	eukaryotic translation initiation factor 2 complex	C
m.56484	isoform c	GO:0048471	perinuclear region of cytoplasm	C
m.56484	isoform c	GO:0016442	RNA-induced silencing complex	C
m.56484	isoform c	GO:0005634	nucleus	C
m.56484	isoform c	GO:0019005	SCF ubiquitin ligase complex	C
m.9208	isoform a	GO:0030175	filopodium	C
m.9208	isoform a	GO:0005915	zonula adherens	C
m.9208	isoform a	GO:0005576	extracellular region	C
m.9208	isoform a	GO:0005887	integral to plasma membrane	C
m.9208	isoform a	GO:0005914	spot adherens junction	C
m.9289	apc- isoform a	GO:0005884	actin filament	C
m.9289	apc- isoform a	GO:0030424	axon	C
m.9289	apc- isoform a	GO:0031461	cullin-RING ubiquitin ligase complex	C
m.9289	apc- isoform a	GO:0005886	plasma membrane	C
m.9289	apc- isoform a	GO:0045179	apical cortex	C
m.9289	apc- isoform a	GO:0032154	cleavage furrow	C
m.9289	apc- isoform a	GO:0030425	dendrite	C
m.9289	apc- isoform a	GO:0005634	nucleus	C
m.9289	apc- isoform a	GO:0043025	neuronal cell body	C
m.21740	gremlin 1	GO:0009986	cell surface	C
m.21740	gremlin 1	GO:0005615	extracellular space	C
m.57732	ebony	GO:0042600	chorion	C
m.57732	ebony	GO:0005669	transcription factor TFIID complex	C
m.57732	ebony	GO:0005884	actin filament	C
m.57732	ebony	GO:0071011	precatalytic spliceosome	C
m.57732	ebony	GO:0005811	lipid particle	C
m.57732	ebony	GO:0071013	catalytic step 2 spliceosome	C
m.57732	ebony	GO:0030532	small nuclear ribonucleoprotein complex	C
m.57732	ebony	GO:0005852	eukaryotic translation initiation factor 3 complex	C
m.14315	isoform a	GO:0005750	mitochondrial respiratory chain complex III	C
m.14315	isoform a	GO:0005811	lipid particle	C
m.14315	isoform a	GO:0005875	microtubule associated complex	C
m.14315	isoform a	GO:0005634	nucleus	C
m.25432	embryonic polarity protein dorsal	GO:0031410	cytoplasmic vesicle	C
m.25432	embryonic polarity protein dorsal	GO:0030054	cell junction	C
m.25432	embryonic polarity protein dorsal	GO:0005886	plasma membrane	C
m.25432	embryonic polarity protein dorsal	GO:0044425	membrane part	C
m.25432	embryonic polarity protein dorsal	GO:0005634	nucleus	C
m.35087	lissencephaly-1 homolog	GO:0005828	kinetochore microtubule	C
m.35087	lissencephaly-1 homolog	GO:0031616	spindle pole centrosome	C
m.35087	lissencephaly-1 homolog	GO:0030425	dendrite	C
m.35087	lissencephaly-1 homolog	GO:0000776	kinetochore	C
m.35087	lissencephaly-1 homolog	GO:0043025	neuronal cell body	C
m.35087	lissencephaly-1 homolog	GO:0030286	dynein complex	C
m.35087	lissencephaly-1 homolog	GO:0030424	axon	C
m.35087	lissencephaly-1 homolog	GO:0005869	dynactin complex	C
m.35087	lissencephaly-1 homolog	GO:0005938	cell cortex	C
m.43443	hairy	GO:0005750	mitochondrial respiratory chain complex III	C
m.43443	hairy	GO:0005811	lipid particle	C
m.43443	hairy	GO:0005875	microtubule associated complex	C
m.43443	hairy	GO:0005634	nucleus	C
m.5876	nk homeobox protein	GO:0005634	nucleus	C
m.59776	myosin heavy chain	GO:0016461	unconventional myosin complex	C
m.59776	myosin heavy chain	GO:0005863	striated muscle myosin thick filament	C
m.59776	myosin heavy chain	GO:0031672	A band	C
m.59776	myosin heavy chain	GO:0005703	polytene chromosome puff	C
m.59776	myosin heavy chain	GO:0032154	cleavage furrow	C
m.59776	myosin heavy chain	GO:0045179	apical cortex	C
m.59776	myosin heavy chain	GO:0030018	Z disc	C
m.731	integrin alpha-ps	GO:0031594	neuromuscular junction	C
m.731	integrin alpha-ps	GO:0016323	basolateral plasma membrane	C
m.731	integrin alpha-ps	GO:0045169	fusome	C
m.731	integrin alpha-ps	GO:0005918	septate junction	C
m.731	integrin alpha-ps	GO:0008305	integrin complex	C
m.731	integrin alpha-ps	GO:0016328	lateral plasma membrane	C
m.11304	sarcoplasmic calcium-binding	GO:0016529	sarcoplasmic reticulum	C
m.11304	sarcoplasmic calcium-binding	GO:0014069	postsynaptic density	C
m.11304	sarcoplasmic calcium-binding	GO:0005829	cytosol	C
m.11304	sarcoplasmic calcium-binding	GO:0016281	eukaryotic translation initiation factor 4F complex	C
m.11304	sarcoplasmic calcium-binding	GO:0005875	microtubule associated complex	C
m.11304	sarcoplasmic calcium-binding	GO:0000932	cytoplasmic mRNA processing body	C
m.11304	sarcoplasmic calcium-binding	GO:0005634	nucleus	C
m.13876	myosin heavy chain	GO:0016461	unconventional myosin complex	C
m.13876	myosin heavy chain	GO:0005863	striated muscle myosin thick filament	C
m.13876	myosin heavy chain	GO:0031672	A band	C
m.13876	myosin heavy chain	GO:0005703	polytene chromosome puff	C
m.13876	myosin heavy chain	GO:0032154	cleavage furrow	C
m.13876	myosin heavy chain	GO:0045179	apical cortex	C
m.13876	myosin heavy chain	GO:0030018	Z disc	C
m.13878	myosin heavy chain	GO:0016461	unconventional myosin complex	C
m.13878	myosin heavy chain	GO:0005863	striated muscle myosin thick filament	C
m.13878	myosin heavy chain	GO:0031672	A band	C
m.13878	myosin heavy chain	GO:0005703	polytene chromosome puff	C
m.13878	myosin heavy chain	GO:0032154	cleavage furrow	C
m.13878	myosin heavy chain	GO:0045179	apical cortex	C
m.13878	myosin heavy chain	GO:0030018	Z disc	C
m.13880	myosin heavy isoform i	GO:0016461	unconventional myosin complex	C
m.13880	myosin heavy isoform i	GO:0005863	striated muscle myosin thick filament	C
m.13880	myosin heavy isoform i	GO:0031672	A band	C
m.13880	myosin heavy isoform i	GO:0005703	polytene chromosome puff	C
m.13880	myosin heavy isoform i	GO:0032154	cleavage furrow	C
m.13880	myosin heavy isoform i	GO:0045179	apical cortex	C
m.13880	myosin heavy isoform i	GO:0030018	Z disc	C
m.13889	myosin heavy chain variant a	GO:0016461	unconventional myosin complex	C
m.13889	myosin heavy chain variant a	GO:0005863	striated muscle myosin thick filament	C
m.13889	myosin heavy chain variant a	GO:0031672	A band	C
m.13889	myosin heavy chain variant a	GO:0005703	polytene chromosome puff	C
m.13889	myosin heavy chain variant a	GO:0032154	cleavage furrow	C
m.13889	myosin heavy chain variant a	GO:0045179	apical cortex	C
m.13889	myosin heavy chain variant a	GO:0030018	Z disc	C
m.2049	casein kinase i isoform epsilon	GO:0005952	cAMP-dependent protein kinase complex	C
m.2049	casein kinase i isoform epsilon	GO:0005876	spindle microtubule	C
m.2049	casein kinase i isoform epsilon	GO:0005886	plasma membrane	C
m.2049	casein kinase i isoform epsilon	GO:0048471	perinuclear region of cytoplasm	C
m.2049	casein kinase i isoform epsilon	GO:0005794	Golgi apparatus	C
m.2049	casein kinase i isoform epsilon	GO:0005634	nucleus	C
m.2049	casein kinase i isoform epsilon	GO:0005813	centrosome	C
m.33249	isoform c	GO:0005856	cytoskeleton	C
m.33249	isoform c	GO:0009925	basal plasma membrane	C
m.33249	isoform c	GO:0031594	neuromuscular junction	C
m.33249	isoform c	GO:0030315	T-tubule	C
m.33249	isoform c	GO:0016011	dystroglycan complex	C
m.33249	isoform c	GO:0030018	Z disc	C
m.33249	isoform c	GO:0005634	nucleus	C
m.33250	isoform a	GO:0005856	cytoskeleton	C
m.33250	isoform a	GO:0009925	basal plasma membrane	C
m.33250	isoform a	GO:0031594	neuromuscular junction	C
m.33250	isoform a	GO:0030315	T-tubule	C
m.33250	isoform a	GO:0016011	dystroglycan complex	C
m.33250	isoform a	GO:0030018	Z disc	C
m.33250	isoform a	GO:0005634	nucleus	C
m.33253	isoform a	GO:0005856	cytoskeleton	C
m.33253	isoform a	GO:0009925	basal plasma membrane	C
m.33253	isoform a	GO:0031594	neuromuscular junction	C
m.33253	isoform a	GO:0030315	T-tubule	C
m.33253	isoform a	GO:0016011	dystroglycan complex	C
m.33253	isoform a	GO:0030018	Z disc	C
m.33253	isoform a	GO:0005634	nucleus	C
m.35666	diminutive	GO:0072686	mitotic spindle	C
m.35666	diminutive	GO:0005638	lamin filament	C
m.35666	diminutive	GO:0005635	nuclear envelope	C
m.35666	diminutive	GO:0005813	centrosome	C
m.35666	diminutive	GO:0005875	microtubule associated complex	C
m.35666	diminutive	GO:0005811	lipid particle	C
m.35666	diminutive	GO:0035363	histone locus body	C
m.43822	gp150 protein	GO:0043296	apical junction complex	C
m.43822	gp150 protein	GO:0030175	filopodium	C
m.43822	gp150 protein	GO:0016021	integral to membrane	C
m.43822	gp150 protein	GO:0005576	extracellular region	C
m.43822	gp150 protein	GO:0005914	spot adherens junction	C
m.49630	isoform d	GO:0005856	cytoskeleton	C
m.49630	isoform d	GO:0009925	basal plasma membrane	C
m.49630	isoform d	GO:0031594	neuromuscular junction	C
m.49630	isoform d	GO:0030315	T-tubule	C
m.49630	isoform d	GO:0016011	dystroglycan complex	C
m.49630	isoform d	GO:0030018	Z disc	C
m.49630	isoform d	GO:0005634	nucleus	C
m.49631	isoform d	GO:0005856	cytoskeleton	C
m.49631	isoform d	GO:0009925	basal plasma membrane	C
m.49631	isoform d	GO:0031594	neuromuscular junction	C
m.49631	isoform d	GO:0030315	T-tubule	C
m.49631	isoform d	GO:0016011	dystroglycan complex	C
m.49631	isoform d	GO:0030018	Z disc	C
m.49631	isoform d	GO:0005634	nucleus	C
m.56464	muscle myosin heavy chain	GO:0016461	unconventional myosin complex	C
m.56464	muscle myosin heavy chain	GO:0005863	striated muscle myosin thick filament	C
m.56464	muscle myosin heavy chain	GO:0031672	A band	C
m.56464	muscle myosin heavy chain	GO:0005703	polytene chromosome puff	C
m.56464	muscle myosin heavy chain	GO:0032154	cleavage furrow	C
m.56464	muscle myosin heavy chain	GO:0045179	apical cortex	C
m.56464	muscle myosin heavy chain	GO:0030018	Z disc	C
m.61045	isoform b	GO:0070865	investment cone	C
m.61045	isoform b	GO:0031941	filamentous actin	C
m.61045	isoform b	GO:0045172	germline ring canal	C
m.61045	isoform b	GO:0031476	myosin VI complex	C
m.61045	isoform b	GO:0030139	endocytic vesicle	C
m.61045	isoform b	GO:0045178	basal part of cell	C
m.61045	isoform b	GO:0005875	microtubule associated complex	C
m.61045	isoform b	GO:0005938	cell cortex	C
m.61050	isoform b	GO:0070865	investment cone	C
m.61050	isoform b	GO:0031941	filamentous actin	C
m.61050	isoform b	GO:0045172	germline ring canal	C
m.61050	isoform b	GO:0031476	myosin VI complex	C
m.61050	isoform b	GO:0030139	endocytic vesicle	C
m.61050	isoform b	GO:0045178	basal part of cell	C
m.61050	isoform b	GO:0005875	microtubule associated complex	C
m.61050	isoform b	GO:0005938	cell cortex	C
m.61053	isoform b	GO:0070865	investment cone	C
m.61053	isoform b	GO:0031941	filamentous actin	C
m.61053	isoform b	GO:0045172	germline ring canal	C
m.61053	isoform b	GO:0031476	myosin VI complex	C
m.61053	isoform b	GO:0030139	endocytic vesicle	C
m.61053	isoform b	GO:0045178	basal part of cell	C
m.61053	isoform b	GO:0005875	microtubule associated complex	C
m.61053	isoform b	GO:0005938	cell cortex	C
m.61054	isoform b	GO:0070865	investment cone	C
m.61054	isoform b	GO:0031941	filamentous actin	C
m.61054	isoform b	GO:0045172	germline ring canal	C
m.61054	isoform b	GO:0031476	myosin VI complex	C
m.61054	isoform b	GO:0030139	endocytic vesicle	C
m.61054	isoform b	GO:0045178	basal part of cell	C
m.61054	isoform b	GO:0005875	microtubule associated complex	C
m.61054	isoform b	GO:0005938	cell cortex	C
m.23218	cdc42 protein	GO:0030426	growth cone	C
m.23218	cdc42 protein	GO:0030424	axon	C
m.23218	cdc42 protein	GO:0005912	adherens junction	C
m.23218	cdc42 protein	GO:0005886	plasma membrane	C
m.23218	cdc42 protein	GO:0005737	cytoplasm	C
m.23218	cdc42 protein	GO:0016028	rhabdomere	C
m.23218	cdc42 protein	GO:0045177	apical part of cell	C
m.23218	cdc42 protein	GO:0005634	nucleus	C
m.2423	ras-like protein 1	GO:0005886	plasma membrane	C
m.27498	aspartyl glutamyl-trna amidotransferase subunit a	GO:0005739	mitochondrion	C
m.27498	aspartyl glutamyl-trna amidotransferase subunit a	GO:0005634	nucleus	C
m.49887	rac gtpase-activating protein 1-like	GO:0030496	midbody	C
m.49887	rac gtpase-activating protein 1-like	GO:0055028	cortical microtubule	C
m.49887	rac gtpase-activating protein 1-like	GO:0005819	spindle	C
m.49887	rac gtpase-activating protein 1-like	GO:0005634	nucleus	C
m.65953	isoform l	GO:0070864	sperm individualization complex	C
m.65953	isoform l	GO:0005875	microtubule associated complex	C
m.65953	isoform l	GO:0005886	plasma membrane	C
m.65953	isoform l	GO:0045202	synapse	C
m.21034	cg4236	GO:0030014	CCR4-NOT complex	C
m.21034	cg4236	GO:0016589	NURF complex	C
m.21034	cg4236	GO:0016590	ACF complex	C
m.21034	cg4236	GO:0070822	Sin3-type complex	C
m.21034	cg4236	GO:0005700	polytene chromosome	C
m.21034	cg4236	GO:0035098	ESC/E(Z) complex	C
m.21034	cg4236	GO:0031523	Myb complex	C
m.21034	cg4236	GO:0016581	NuRD complex	C
m.21034	cg4236	GO:0033186	CAF-1 complex	C
m.21034	cg4236	GO:0005737	cytoplasm	C
m.21034	cg4236	GO:0005667	transcription factor complex	C
m.28612	ras-related protein rab-11a-like	GO:0030140	trans-Golgi network transport vesicle	C
m.28612	ras-related protein rab-11a-like	GO:0055037	recycling endosome	C
m.28612	ras-related protein rab-11a-like	GO:0045169	fusome	C
m.28612	ras-related protein rab-11a-like	GO:0005811	lipid particle	C
m.28612	ras-related protein rab-11a-like	GO:0048471	perinuclear region of cytoplasm	C
m.28612	ras-related protein rab-11a-like	GO:0032154	cleavage furrow	C
m.28612	ras-related protein rab-11a-like	GO:0070732	spindle envelope	C
m.28612	ras-related protein rab-11a-like	GO:0005635	nuclear envelope	C
m.28612	ras-related protein rab-11a-like	GO:0060187	cell pole	C
m.28612	ras-related protein rab-11a-like	GO:0005813	centrosome	C
m.28612	ras-related protein rab-11a-like	GO:0043195	terminal button	C
m.3065	hsp70 hsp90 organizing protein homolog	GO:0005737	cytoplasm	C
m.3065	hsp70 hsp90 organizing protein homolog	GO:0005856	cytoskeleton	C
m.48310	apl5 protein ( protein)	GO:0030131	clathrin adaptor complex	C
m.48310	apl5 protein ( protein)	GO:0030123	AP-3 adaptor complex	C
m.48310	apl5 protein ( protein)	GO:0071011	precatalytic spliceosome	C
m.48310	apl5 protein ( protein)	GO:0030532	small nuclear ribonucleoprotein complex	C
m.48310	apl5 protein ( protein)	GO:0005770	late endosome	C
m.48310	apl5 protein ( protein)	GO:0071013	catalytic step 2 spliceosome	C
m.48310	apl5 protein ( protein)	GO:0005795	Golgi stack	C
m.48310	apl5 protein ( protein)	GO:0005798	Golgi-associated vesicle	C
m.48310	apl5 protein ( protein)	GO:0005783	endoplasmic reticulum	C
m.48310	apl5 protein ( protein)	GO:0005739	mitochondrion	C
m.59406	aael012421- partial	GO:0030175	filopodium	C
m.59406	aael012421- partial	GO:0005915	zonula adherens	C
m.59406	aael012421- partial	GO:0005887	integral to plasma membrane	C
m.59406	aael012421- partial	GO:0005914	spot adherens junction	C
m.79	calmodulin	GO:0030496	midbody	C
m.79	calmodulin	GO:0031476	myosin VI complex	C
m.79	calmodulin	GO:0030424	axon	C
m.79	calmodulin	GO:0005814	centriole	C
m.79	calmodulin	GO:0005886	plasma membrane	C
m.79	calmodulin	GO:0000922	spindle pole	C
m.79	calmodulin	GO:0048786	presynaptic active zone	C
m.79	calmodulin	GO:0005875	microtubule associated complex	C
m.79	calmodulin	GO:0045211	postsynaptic membrane	C
m.79	calmodulin	GO:0030425	dendrite	C
m.79	calmodulin	GO:0005954	calcium- and calmodulin-dependent protein kinase complex	C
m.79	calmodulin	GO:0016028	rhabdomere	C
m.21377	sodium calcium exchanger 1	GO:0043197	dendritic spine	C
m.21377	sodium calcium exchanger 1	GO:0016323	basolateral plasma membrane	C
m.21377	sodium calcium exchanger 1	GO:0005874	microtubule	C
m.21377	sodium calcium exchanger 1	GO:0030018	Z disc	C
m.21377	sodium calcium exchanger 1	GO:0030315	T-tubule	C
m.21377	sodium calcium exchanger 1	GO:0014704	intercalated disc	C
m.21377	sodium calcium exchanger 1	GO:0005887	integral to plasma membrane	C
m.21377	sodium calcium exchanger 1	GO:0005739	mitochondrion	C
m.30152	inwardly rectifying k+ channel protein	GO:0005911	cell-cell junction	C
m.30152	inwardly rectifying k+ channel protein	GO:0005899	insulin receptor complex	C
m.30154	inwardly rectifying k+ channel protein	GO:0005911	cell-cell junction	C
m.30154	inwardly rectifying k+ channel protein	GO:0005899	insulin receptor complex	C
m.30157	inwardly rectifying k+ channel protein	GO:0005911	cell-cell junction	C
m.30157	inwardly rectifying k+ channel protein	GO:0005899	insulin receptor complex	C
m.30159	inwardly rectifying k+ channel protein	GO:0005911	cell-cell junction	C
m.30159	inwardly rectifying k+ channel protein	GO:0005899	insulin receptor complex	C
m.47422	mitogen-activated protein kinase kinase kinase 7-like	GO:0008385	IkappaB kinase complex	C
m.47422	mitogen-activated protein kinase kinase kinase 7-like	GO:0005671	Ada2/Gcn5/Ada3 transcription activator complex	C
m.47422	mitogen-activated protein kinase kinase kinase 7-like	GO:0005886	plasma membrane	C
m.47422	mitogen-activated protein kinase kinase kinase 7-like	GO:0010008	endosome membrane	C
m.5553	isoform a	GO:0005737	cytoplasm	C
m.5553	isoform a	GO:0031941	filamentous actin	C
m.5553	isoform a	GO:0005634	nucleus	C
m.64293	isoform a	GO:0005856	cytoskeleton	C
m.64293	isoform a	GO:0009925	basal plasma membrane	C
m.64293	isoform a	GO:0031594	neuromuscular junction	C
m.64293	isoform a	GO:0030315	T-tubule	C
m.64293	isoform a	GO:0016011	dystroglycan complex	C
m.64293	isoform a	GO:0030018	Z disc	C
m.64293	isoform a	GO:0005634	nucleus	C
m.8388	mothers against dpp	GO:0005700	polytene chromosome	C
m.8388	mothers against dpp	GO:0005737	cytoplasm	C
m.8388	mothers against dpp	GO:0005667	transcription factor complex	C
m.8388	mothers against dpp	GO:0048188	Set1C/COMPASS complex	C
m.16545	isoform b	GO:0043234	protein complex	C
m.16545	isoform b	GO:0044430	cytoskeletal part	C
m.16545	isoform b	GO:0043231	intracellular membrane-bounded organelle	C
m.16545	isoform b	GO:0044459	plasma membrane part	C
m.16545	isoform b	GO:0044444	cytoplasmic part	C
m.16545	isoform b	GO:0015630	microtubule cytoskeleton	C
m.19444	dally- isoform c	GO:0031594	neuromuscular junction	C
m.19444	dally- isoform c	GO:0016010	dystrophin-associated glycoprotein complex	C
m.19444	dally- isoform c	GO:0031225	anchored to membrane	C
m.19444	dally- isoform c	GO:0005737	cytoplasm	C
m.19444	dally- isoform c	GO:0005578	proteinaceous extracellular matrix	C
m.19444	dally- isoform c	GO:0005856	cytoskeleton	C
m.28452	nonmuscle myosin-ii heavy chain	GO:0016461	unconventional myosin complex	C
m.28452	nonmuscle myosin-ii heavy chain	GO:0016460	myosin II complex	C
m.28452	nonmuscle myosin-ii heavy chain	GO:0016021	integral to membrane	C
m.28452	nonmuscle myosin-ii heavy chain	GO:0032154	cleavage furrow	C
m.28452	nonmuscle myosin-ii heavy chain	GO:0045179	apical cortex	C
m.28452	nonmuscle myosin-ii heavy chain	GO:0030018	Z disc	C
m.28452	nonmuscle myosin-ii heavy chain	GO:0005886	plasma membrane	C
m.59747	lethal giant larva	GO:0005829	cytosol	C
m.59747	lethal giant larva	GO:0016323	basolateral plasma membrane	C
m.59747	lethal giant larva	GO:0030863	cortical cytoskeleton	C
m.59747	lethal giant larva	GO:0005614	interstitial matrix	C
m.59747	lethal giant larva	GO:0005918	septate junction	C
m.59747	lethal giant larva	GO:0008021	synaptic vesicle	C
m.18255	forked protein	GO:0005771	multivesicular body	C
m.18255	forked protein	GO:0005615	extracellular space	C
m.18255	forked protein	GO:0005887	integral to plasma membrane	C
m.18255	forked protein	GO:0031528	microvillus membrane	C
m.18255	forked protein	GO:0031941	filamentous actin	C
m.18255	forked protein	GO:0030532	small nuclear ribonucleoprotein complex	C
m.18257	isoform b	GO:0005771	multivesicular body	C
m.18257	isoform b	GO:0005615	extracellular space	C
m.18257	isoform b	GO:0005887	integral to plasma membrane	C
m.18257	isoform b	GO:0031528	microvillus membrane	C
m.18257	isoform b	GO:0031941	filamentous actin	C
m.18257	isoform b	GO:0030532	small nuclear ribonucleoprotein complex	C
m.23789	isoform b	GO:0009925	basal plasma membrane	C
m.23789	isoform b	GO:0031594	neuromuscular junction	C
m.23789	isoform b	GO:0030315	T-tubule	C
m.23789	isoform b	GO:0016011	dystroglycan complex	C
m.23789	isoform b	GO:0030018	Z disc	C
m.23789	isoform b	GO:0005634	nucleus	C
m.27619	shuttle craft	GO:0031477	myosin VII complex	C
m.27619	shuttle craft	GO:0045179	apical cortex	C
m.27619	shuttle craft	GO:0005811	lipid particle	C
m.27619	shuttle craft	GO:0005902	microvillus	C
m.27619	shuttle craft	GO:0005634	nucleus	C
m.27619	shuttle craft	GO:0005813	centrosome	C
m.36137	inward rectifier potassium channel	GO:0005911	cell-cell junction	C
m.36137	inward rectifier potassium channel	GO:0005899	insulin receptor complex	C
m.38796	shuttle isoform c	GO:0031477	myosin VII complex	C
m.38796	shuttle isoform c	GO:0045179	apical cortex	C
m.38796	shuttle isoform c	GO:0005811	lipid particle	C
m.38796	shuttle isoform c	GO:0005902	microvillus	C
m.38796	shuttle isoform c	GO:0005634	nucleus	C
m.38796	shuttle isoform c	GO:0005813	centrosome	C
m.6041	profilin	GO:0015629	actin cytoskeleton	C
m.6041	profilin	GO:0005737	cytoplasm	C
m.9650	e3 ubiquitin-protein ligase trim32	GO:0033768	SUMO-targeted ubiquitin ligase complex	C
m.9650	e3 ubiquitin-protein ligase trim32	GO:0005863	striated muscle myosin thick filament	C
m.14786	kinase associated domain 1 family protein	GO:0045172	germline ring canal	C
m.14786	kinase associated domain 1 family protein	GO:0031594	neuromuscular junction	C
m.14786	kinase associated domain 1 family protein	GO:0061174	type I terminal button	C
m.14786	kinase associated domain 1 family protein	GO:0016323	basolateral plasma membrane	C
m.14786	kinase associated domain 1 family protein	GO:0045169	fusome	C
m.14786	kinase associated domain 1 family protein	GO:0005938	cell cortex	C
m.24731	acyl-coenzyme a:6-aminopenicillanic-acid-acyltransferase 40 kda form	GO:0000235	astral microtubule	C
m.24731	acyl-coenzyme a:6-aminopenicillanic-acid-acyltransferase 40 kda form	GO:0005829	cytosol	C
m.24731	acyl-coenzyme a:6-aminopenicillanic-acid-acyltransferase 40 kda form	GO:0045298	tubulin complex	C
m.24731	acyl-coenzyme a:6-aminopenicillanic-acid-acyltransferase 40 kda form	GO:0005811	lipid particle	C
m.24731	acyl-coenzyme a:6-aminopenicillanic-acid-acyltransferase 40 kda form	GO:0005813	centrosome	C
m.44338	white	GO:0031410	cytoplasmic vesicle	C
m.44338	white	GO:0005887	integral to plasma membrane	C
m.44338	white	GO:0043190	ATP-binding cassette (ABC) transporter complex	C
m.44373	white	GO:0031410	cytoplasmic vesicle	C
m.44373	white	GO:0005887	integral to plasma membrane	C
m.44373	white	GO:0043190	ATP-binding cassette (ABC) transporter complex	C
m.5874	sex combs isoform a	GO:0031594	neuromuscular junction	C
m.5874	sex combs isoform a	GO:0016323	basolateral plasma membrane	C
m.5874	sex combs isoform a	GO:0045169	fusome	C
m.5874	sex combs isoform a	GO:0005918	septate junction	C
m.5874	sex combs isoform a	GO:0005634	nucleus	C
m.5874	sex combs isoform a	GO:0016328	lateral plasma membrane	C
m.63907	heat shock protein 70	GO:0009986	cell surface	C
m.63907	heat shock protein 70	GO:0016235	aggresome	C
m.63907	heat shock protein 70	GO:0030529	ribonucleoprotein complex	C
m.63907	heat shock protein 70	GO:0016324	apical plasma membrane	C
m.63907	heat shock protein 70	GO:0005829	cytosol	C
m.63907	heat shock protein 70	GO:0016323	basolateral plasma membrane	C
m.63907	heat shock protein 70	GO:0005759	mitochondrial matrix	C
m.63907	heat shock protein 70	GO:0002199	sperm protein complex	C
m.63907	heat shock protein 70	GO:0097223	sperm part	C
m.63907	heat shock protein 70	GO:0048471	perinuclear region of cytoplasm	C
m.63907	heat shock protein 70	GO:0016607	nuclear speck	C
m.63944	protein kinase	GO:0035324	female germline ring canal	C
m.63944	protein kinase	GO:0045169	fusome	C
m.63944	protein kinase	GO:0072686	mitotic spindle	C
m.63944	protein kinase	GO:0005634	nucleus	C
m.63944	protein kinase	GO:0005813	centrosome	C
m.66677	heat shock protein 70	GO:0009986	cell surface	C
m.66677	heat shock protein 70	GO:0034663	endoplasmic reticulum chaperone complex	C
m.66677	heat shock protein 70	GO:0030496	midbody	C
m.66677	heat shock protein 70	GO:0005788	endoplasmic reticulum lumen	C
m.66677	heat shock protein 70	GO:0030176	integral to endoplasmic reticulum membrane	C
m.66677	heat shock protein 70	GO:0008180	signalosome	C
m.66677	heat shock protein 70	GO:0008303	caspase complex	C
m.66677	heat shock protein 70	GO:0048471	perinuclear region of cytoplasm	C
m.66677	heat shock protein 70	GO:0005793	endoplasmic reticulum-Golgi intermediate compartment	C
m.13673	discs large isoform l	GO:0031594	neuromuscular junction	C
m.13673	discs large isoform l	GO:0042734	presynaptic membrane	C
m.13673	discs large isoform l	GO:0016323	basolateral plasma membrane	C
m.13673	discs large isoform l	GO:0045211	postsynaptic membrane	C
m.13673	discs large isoform l	GO:0016328	lateral plasma membrane	C
m.13673	discs large isoform l	GO:0045179	apical cortex	C
m.13673	discs large isoform l	GO:0005856	cytoskeleton	C
m.13673	discs large isoform l	GO:0005918	septate junction	C
m.13673	discs large isoform l	GO:0048471	perinuclear region of cytoplasm	C
m.13673	discs large isoform l	GO:0043195	terminal button	C
m.13678	discs large isoform b	GO:0031594	neuromuscular junction	C
m.13678	discs large isoform b	GO:0042734	presynaptic membrane	C
m.13678	discs large isoform b	GO:0016323	basolateral plasma membrane	C
m.13678	discs large isoform b	GO:0045211	postsynaptic membrane	C
m.13678	discs large isoform b	GO:0016328	lateral plasma membrane	C
m.13678	discs large isoform b	GO:0045179	apical cortex	C
m.13678	discs large isoform b	GO:0005856	cytoskeleton	C
m.13678	discs large isoform b	GO:0005918	septate junction	C
m.13678	discs large isoform b	GO:0048471	perinuclear region of cytoplasm	C
m.13678	discs large isoform b	GO:0043195	terminal button	C
m.13679	membrane-associated guanylate	GO:0031594	neuromuscular junction	C
m.13679	membrane-associated guanylate	GO:0042734	presynaptic membrane	C
m.13679	membrane-associated guanylate	GO:0016323	basolateral plasma membrane	C
m.13679	membrane-associated guanylate	GO:0045211	postsynaptic membrane	C
m.13679	membrane-associated guanylate	GO:0016328	lateral plasma membrane	C
m.13679	membrane-associated guanylate	GO:0045179	apical cortex	C
m.13679	membrane-associated guanylate	GO:0005856	cytoskeleton	C
m.13679	membrane-associated guanylate	GO:0005918	septate junction	C
m.13679	membrane-associated guanylate	GO:0048471	perinuclear region of cytoplasm	C
m.13679	membrane-associated guanylate	GO:0043195	terminal button	C
m.13680	discs large isoform b	GO:0031594	neuromuscular junction	C
m.13680	discs large isoform b	GO:0042734	presynaptic membrane	C
m.13680	discs large isoform b	GO:0016323	basolateral plasma membrane	C
m.13680	discs large isoform b	GO:0045211	postsynaptic membrane	C
m.13680	discs large isoform b	GO:0016328	lateral plasma membrane	C
m.13680	discs large isoform b	GO:0045179	apical cortex	C
m.13680	discs large isoform b	GO:0005856	cytoskeleton	C
m.13680	discs large isoform b	GO:0005918	septate junction	C
m.13680	discs large isoform b	GO:0048471	perinuclear region of cytoplasm	C
m.13680	discs large isoform b	GO:0043195	terminal button	C
m.13684	discs large isoform l	GO:0031594	neuromuscular junction	C
m.13684	discs large isoform l	GO:0042734	presynaptic membrane	C
m.13684	discs large isoform l	GO:0016323	basolateral plasma membrane	C
m.13684	discs large isoform l	GO:0045211	postsynaptic membrane	C
m.13684	discs large isoform l	GO:0016328	lateral plasma membrane	C
m.13684	discs large isoform l	GO:0045179	apical cortex	C
m.13684	discs large isoform l	GO:0005856	cytoskeleton	C
m.13684	discs large isoform l	GO:0005918	septate junction	C
m.13684	discs large isoform l	GO:0048471	perinuclear region of cytoplasm	C
m.13684	discs large isoform l	GO:0043195	terminal button	C
m.13685	membrane-associated guanylate	GO:0031594	neuromuscular junction	C
m.13685	membrane-associated guanylate	GO:0042734	presynaptic membrane	C
m.13685	membrane-associated guanylate	GO:0016323	basolateral plasma membrane	C
m.13685	membrane-associated guanylate	GO:0045211	postsynaptic membrane	C
m.13685	membrane-associated guanylate	GO:0016328	lateral plasma membrane	C
m.13685	membrane-associated guanylate	GO:0045179	apical cortex	C
m.13685	membrane-associated guanylate	GO:0005856	cytoskeleton	C
m.13685	membrane-associated guanylate	GO:0005918	septate junction	C
m.13685	membrane-associated guanylate	GO:0048471	perinuclear region of cytoplasm	C
m.13685	membrane-associated guanylate	GO:0043195	terminal button	C
m.13699	discs large isoform l	GO:0031594	neuromuscular junction	C
m.13699	discs large isoform l	GO:0042734	presynaptic membrane	C
m.13699	discs large isoform l	GO:0016323	basolateral plasma membrane	C
m.13699	discs large isoform l	GO:0045211	postsynaptic membrane	C
m.13699	discs large isoform l	GO:0016328	lateral plasma membrane	C
m.13699	discs large isoform l	GO:0045179	apical cortex	C
m.13699	discs large isoform l	GO:0005856	cytoskeleton	C
m.13699	discs large isoform l	GO:0005918	septate junction	C
m.13699	discs large isoform l	GO:0048471	perinuclear region of cytoplasm	C
m.13699	discs large isoform l	GO:0043195	terminal button	C
m.19446	dally- isoform a	GO:0031594	neuromuscular junction	C
m.19446	dally- isoform a	GO:0016010	dystrophin-associated glycoprotein complex	C
m.19446	dally- isoform a	GO:0005576	extracellular region	C
m.19446	dally- isoform a	GO:0005737	cytoplasm	C
m.19446	dally- isoform a	GO:0005856	cytoskeleton	C
m.32754	activin receptor type i	GO:0005771	multivesicular body	C
m.32754	activin receptor type i	GO:0005886	plasma membrane	C
m.50880	fibroblast growth factor receptor partial	GO:0044464	cell part	C
m.50880	fibroblast growth factor receptor partial	GO:0016020	membrane	C
m.61218	phospholipase c gamma	GO:0005759	mitochondrial matrix	C
m.7282	hypothetical conserved protein	GO:0000790	nuclear chromatin	C
m.7282	hypothetical conserved protein	GO:0043234	protein complex	C
m.11503	target for rapamycin	GO:0005886	plasma membrane	C
m.17332	voltage-dependent p q type calcium channel	GO:0016324	apical plasma membrane	C
m.17332	voltage-dependent p q type calcium channel	GO:0031594	neuromuscular junction	C
m.17332	voltage-dependent p q type calcium channel	GO:0016323	basolateral plasma membrane	C
m.17332	voltage-dependent p q type calcium channel	GO:0005737	cytoplasm	C
m.17332	voltage-dependent p q type calcium channel	GO:0048786	presynaptic active zone	C
m.17332	voltage-dependent p q type calcium channel	GO:0005891	voltage-gated calcium channel complex	C
m.17333	isoform l	GO:0016324	apical plasma membrane	C
m.17333	isoform l	GO:0031594	neuromuscular junction	C
m.17333	isoform l	GO:0016323	basolateral plasma membrane	C
m.17333	isoform l	GO:0005737	cytoplasm	C
m.17333	isoform l	GO:0048786	presynaptic active zone	C
m.17333	isoform l	GO:0005891	voltage-gated calcium channel complex	C
m.17338	voltage-dependent calcium channel type a subunit alpha-1-like	GO:0016324	apical plasma membrane	C
m.17338	voltage-dependent calcium channel type a subunit alpha-1-like	GO:0031594	neuromuscular junction	C
m.17338	voltage-dependent calcium channel type a subunit alpha-1-like	GO:0016323	basolateral plasma membrane	C
m.17338	voltage-dependent calcium channel type a subunit alpha-1-like	GO:0005737	cytoplasm	C
m.17338	voltage-dependent calcium channel type a subunit alpha-1-like	GO:0048786	presynaptic active zone	C
m.17338	voltage-dependent calcium channel type a subunit alpha-1-like	GO:0005891	voltage-gated calcium channel complex	C
m.17342	voltage-dependent p q type calcium channel	GO:0016324	apical plasma membrane	C
m.17342	voltage-dependent p q type calcium channel	GO:0031594	neuromuscular junction	C
m.17342	voltage-dependent p q type calcium channel	GO:0016323	basolateral plasma membrane	C
m.17342	voltage-dependent p q type calcium channel	GO:0005737	cytoplasm	C
m.17342	voltage-dependent p q type calcium channel	GO:0048786	presynaptic active zone	C
m.17342	voltage-dependent p q type calcium channel	GO:0005891	voltage-gated calcium channel complex	C
m.17348	isoform l	GO:0016324	apical plasma membrane	C
m.17348	isoform l	GO:0031594	neuromuscular junction	C
m.17348	isoform l	GO:0016323	basolateral plasma membrane	C
m.17348	isoform l	GO:0005737	cytoplasm	C
m.17348	isoform l	GO:0048786	presynaptic active zone	C
m.17348	isoform l	GO:0005891	voltage-gated calcium channel complex	C
m.17356	voltage-dependent p q type calcium channel	GO:0016324	apical plasma membrane	C
m.17356	voltage-dependent p q type calcium channel	GO:0031594	neuromuscular junction	C
m.17356	voltage-dependent p q type calcium channel	GO:0016323	basolateral plasma membrane	C
m.17356	voltage-dependent p q type calcium channel	GO:0005737	cytoplasm	C
m.17356	voltage-dependent p q type calcium channel	GO:0048786	presynaptic active zone	C
m.17356	voltage-dependent p q type calcium channel	GO:0005891	voltage-gated calcium channel complex	C
m.2160	mitogen-activated protein kinase 1-like	GO:0005737	cytoplasm	C
m.2160	mitogen-activated protein kinase 1-like	GO:0030054	cell junction	C
m.2160	mitogen-activated protein kinase 1-like	GO:0005634	nucleus	C
m.22208	isoform b	GO:0005737	cytoplasm	C
m.22208	isoform b	GO:0005667	transcription factor complex	C
m.22208	isoform b	GO:0005576	extracellular region	C
m.22228	isoform b	GO:0005737	cytoplasm	C
m.22228	isoform b	GO:0005667	transcription factor complex	C
m.22228	isoform b	GO:0005576	extracellular region	C
m.22233	isoform b	GO:0005737	cytoplasm	C
m.22233	isoform b	GO:0005667	transcription factor complex	C
m.22233	isoform b	GO:0005576	extracellular region	C
m.28052	isoform c	GO:0030424	axon	C
m.35796	integrin alpha-ps2	GO:0042383	sarcolemma	C
m.35796	integrin alpha-ps2	GO:0005622	intracellular	C
m.35796	integrin alpha-ps2	GO:0008305	integrin complex	C
m.45344	isoform s	GO:0005791	rough endoplasmic reticulum	C
m.45344	isoform s	GO:0043186	P granule	C
m.45344	isoform s	GO:0030424	axon	C
m.45344	isoform s	GO:0005811	lipid particle	C
m.45344	isoform s	GO:0005739	mitochondrion	C
m.45344	isoform s	GO:0005875	microtubule associated complex	C
m.45344	isoform s	GO:0045202	synapse	C
m.45344	isoform s	GO:0016028	rhabdomere	C
m.45344	isoform s	GO:0016442	RNA-induced silencing complex	C
m.45344	isoform s	GO:0005634	nucleus	C
m.45344	isoform s	GO:0043025	neuronal cell body	C
m.50879	tyrosine-protein kinase hopscotch	GO:0009986	cell surface	C
m.50879	tyrosine-protein kinase hopscotch	GO:0005737	cytoplasm	C
m.50879	tyrosine-protein kinase hopscotch	GO:0071944	cell periphery	C
m.50879	tyrosine-protein kinase hopscotch	GO:0005634	nucleus	C
m.50879	tyrosine-protein kinase hopscotch	GO:0016020	membrane	C
m.54340	cgmp-dependent 3 -cyclic phosphodiesterase-like	GO:0005829	cytosol	C
m.54340	cgmp-dependent 3 -cyclic phosphodiesterase-like	GO:0005886	plasma membrane	C
m.54340	cgmp-dependent 3 -cyclic phosphodiesterase-like	GO:0048471	perinuclear region of cytoplasm	C
m.54340	cgmp-dependent 3 -cyclic phosphodiesterase-like	GO:0005634	nucleus	C
m.57426	integrin beta-ps	GO:0005925	focal adhesion	C
m.57426	integrin beta-ps	GO:0031252	cell leading edge	C
m.57426	integrin beta-ps	GO:0008305	integrin complex	C
m.58295	integrin beta-ps	GO:0005925	focal adhesion	C
m.58295	integrin beta-ps	GO:0031252	cell leading edge	C
m.58295	integrin beta-ps	GO:0008305	integrin complex	C
m.59617	integrin alpha-ps2	GO:0042383	sarcolemma	C
m.59617	integrin alpha-ps2	GO:0005622	intracellular	C
m.59617	integrin alpha-ps2	GO:0008305	integrin complex	C
m.63618	structural maintenance of chromosomes smc4	GO:0000785	chromatin	C
m.63618	structural maintenance of chromosomes smc4	GO:0005828	kinetochore microtubule	C
m.63618	structural maintenance of chromosomes smc4	GO:0031616	spindle pole centrosome	C
m.63618	structural maintenance of chromosomes smc4	GO:0035371	microtubule plus end	C
m.63618	structural maintenance of chromosomes smc4	GO:0000776	kinetochore	C
m.63618	structural maintenance of chromosomes smc4	GO:0031224	intrinsic to membrane	C
m.63618	structural maintenance of chromosomes smc4	GO:0005869	dynactin complex	C
m.63618	structural maintenance of chromosomes smc4	GO:0005886	plasma membrane	C
m.63618	structural maintenance of chromosomes smc4	GO:0005634	nucleus	C
m.63618	structural maintenance of chromosomes smc4	GO:0005739	mitochondrion	C
m.63618	structural maintenance of chromosomes smc4	GO:0000796	condensin complex	C
m.64292	isoform a	GO:0009925	basal plasma membrane	C
m.64292	isoform a	GO:0031594	neuromuscular junction	C
m.64292	isoform a	GO:0030315	T-tubule	C
m.64292	isoform a	GO:0016011	dystroglycan complex	C
m.64292	isoform a	GO:0030018	Z disc	C
m.64292	isoform a	GO:0005634	nucleus	C
m.64294	isoform a	GO:0009925	basal plasma membrane	C
m.64294	isoform a	GO:0031594	neuromuscular junction	C
m.64294	isoform a	GO:0030315	T-tubule	C
m.64294	isoform a	GO:0016011	dystroglycan complex	C
m.64294	isoform a	GO:0030018	Z disc	C
m.64294	isoform a	GO:0005634	nucleus	C
m.64296	isoform a	GO:0009925	basal plasma membrane	C
m.64296	isoform a	GO:0031594	neuromuscular junction	C
m.64296	isoform a	GO:0030315	T-tubule	C
m.64296	isoform a	GO:0016011	dystroglycan complex	C
m.64296	isoform a	GO:0030018	Z disc	C
m.64296	isoform a	GO:0005634	nucleus	C
m.16502	homeobox protein prospero prox-1 ceh-	GO:0045180	basal cortex	C
m.16502	homeobox protein prospero prox-1 ceh-	GO:0045179	apical cortex	C
m.16502	homeobox protein prospero prox-1 ceh-	GO:0005875	microtubule associated complex	C
m.16502	homeobox protein prospero prox-1 ceh-	GO:0005886	plasma membrane	C
m.16502	homeobox protein prospero prox-1 ceh-	GO:0005634	nucleus	C
m.16503	homeobox protein prospero prox-1	GO:0045180	basal cortex	C
m.16503	homeobox protein prospero prox-1	GO:0045179	apical cortex	C
m.16503	homeobox protein prospero prox-1	GO:0005875	microtubule associated complex	C
m.16503	homeobox protein prospero prox-1	GO:0005886	plasma membrane	C
m.16503	homeobox protein prospero prox-1	GO:0005634	nucleus	C
m.16505	homeobox protein prospero prox-1	GO:0045180	basal cortex	C
m.16505	homeobox protein prospero prox-1	GO:0045179	apical cortex	C
m.16505	homeobox protein prospero prox-1	GO:0005875	microtubule associated complex	C
m.16505	homeobox protein prospero prox-1	GO:0005886	plasma membrane	C
m.16505	homeobox protein prospero prox-1	GO:0005634	nucleus	C
m.16507	homeobox protein prospero prox-1	GO:0045180	basal cortex	C
m.16507	homeobox protein prospero prox-1	GO:0045179	apical cortex	C
m.16507	homeobox protein prospero prox-1	GO:0005875	microtubule associated complex	C
m.16507	homeobox protein prospero prox-1	GO:0005886	plasma membrane	C
m.16507	homeobox protein prospero prox-1	GO:0005634	nucleus	C
m.22230	mothers against decapentaplegic homolog 4-like	GO:0005737	cytoplasm	C
m.22230	mothers against decapentaplegic homolog 4-like	GO:0005667	transcription factor complex	C
m.22230	mothers against decapentaplegic homolog 4-like	GO:0005576	extracellular region	C
m.22253	mothers against decapentaplegic homolog 4-like	GO:0005737	cytoplasm	C
m.22253	mothers against decapentaplegic homolog 4-like	GO:0005667	transcription factor complex	C
m.22253	mothers against decapentaplegic homolog 4-like	GO:0005576	extracellular region	C
m.2642	isoform l	GO:0031594	neuromuscular junction	C
m.2642	isoform l	GO:0016323	basolateral plasma membrane	C
m.2642	isoform l	GO:0016328	lateral plasma membrane	C
m.2642	isoform l	GO:0045169	fusome	C
m.2642	isoform l	GO:0005918	septate junction	C
m.34809	nitric oxide synthase	GO:0045495	pole plasm	C
m.34813	nitric oxide synthase	GO:0045495	pole plasm	C
m.34815	nitric oxide synthase	GO:0045495	pole plasm	C
m.34816	nitric oxide synthase	GO:0045495	pole plasm	C
m.34825	nitric oxide synthase	GO:0045495	pole plasm	C
m.35064	isoform a	GO:0035085	cilium axoneme	C
m.35064	isoform a	GO:0043679	axon terminus	C
m.35064	isoform a	GO:0005940	septin ring	C
m.35064	isoform a	GO:0000777	condensed chromosome kinetochore	C
m.35064	isoform a	GO:0005730	nucleolus	C
m.35064	isoform a	GO:0045172	germline ring canal	C
m.35064	isoform a	GO:0005819	spindle	C
m.35064	isoform a	GO:0032154	cleavage furrow	C
m.35064	isoform a	GO:0030496	midbody	C
m.35064	isoform a	GO:0005875	microtubule associated complex	C
m.35064	isoform a	GO:0001725	stress fiber	C
m.35064	isoform a	GO:0031105	septin complex	C
m.35064	isoform a	GO:0045202	synapse	C
m.35064	isoform a	GO:0016324	apical plasma membrane	C
m.35067	isoform a	GO:0035085	cilium axoneme	C
m.35067	isoform a	GO:0043679	axon terminus	C
m.35067	isoform a	GO:0005940	septin ring	C
m.35067	isoform a	GO:0000777	condensed chromosome kinetochore	C
m.35067	isoform a	GO:0005730	nucleolus	C
m.35067	isoform a	GO:0045172	germline ring canal	C
m.35067	isoform a	GO:0005819	spindle	C
m.35067	isoform a	GO:0032154	cleavage furrow	C
m.35067	isoform a	GO:0030496	midbody	C
m.35067	isoform a	GO:0005875	microtubule associated complex	C
m.35067	isoform a	GO:0001725	stress fiber	C
m.35067	isoform a	GO:0031105	septin complex	C
m.35067	isoform a	GO:0045202	synapse	C
m.35067	isoform a	GO:0016324	apical plasma membrane	C
m.35069	isoform a	GO:0035085	cilium axoneme	C
m.35069	isoform a	GO:0043679	axon terminus	C
m.35069	isoform a	GO:0005940	septin ring	C
m.35069	isoform a	GO:0000777	condensed chromosome kinetochore	C
m.35069	isoform a	GO:0005730	nucleolus	C
m.35069	isoform a	GO:0045172	germline ring canal	C
m.35069	isoform a	GO:0005819	spindle	C
m.35069	isoform a	GO:0032154	cleavage furrow	C
m.35069	isoform a	GO:0030496	midbody	C
m.35069	isoform a	GO:0005875	microtubule associated complex	C
m.35069	isoform a	GO:0001725	stress fiber	C
m.35069	isoform a	GO:0031105	septin complex	C
m.35069	isoform a	GO:0045202	synapse	C
m.35069	isoform a	GO:0016324	apical plasma membrane	C
m.35075	isoform a	GO:0035085	cilium axoneme	C
m.35075	isoform a	GO:0043679	axon terminus	C
m.35075	isoform a	GO:0005940	septin ring	C
m.35075	isoform a	GO:0000777	condensed chromosome kinetochore	C
m.35075	isoform a	GO:0005730	nucleolus	C
m.35075	isoform a	GO:0045172	germline ring canal	C
m.35075	isoform a	GO:0005819	spindle	C
m.35075	isoform a	GO:0032154	cleavage furrow	C
m.35075	isoform a	GO:0030496	midbody	C
m.35075	isoform a	GO:0005875	microtubule associated complex	C
m.35075	isoform a	GO:0001725	stress fiber	C
m.35075	isoform a	GO:0031105	septin complex	C
m.35075	isoform a	GO:0045202	synapse	C
m.35075	isoform a	GO:0016324	apical plasma membrane	C
m.3715	isoform b	GO:0009925	basal plasma membrane	C
m.3715	isoform b	GO:0031594	neuromuscular junction	C
m.3715	isoform b	GO:0030315	T-tubule	C
m.3715	isoform b	GO:0016011	dystroglycan complex	C
m.3715	isoform b	GO:0030018	Z disc	C
m.3715	isoform b	GO:0005634	nucleus	C
m.38794	protein shuttle craft-like	GO:0031477	myosin VII complex	C
m.38794	protein shuttle craft-like	GO:0045179	apical cortex	C
m.38794	protein shuttle craft-like	GO:0005811	lipid particle	C
m.38794	protein shuttle craft-like	GO:0005902	microvillus	C
m.38794	protein shuttle craft-like	GO:0005634	nucleus	C
m.38794	protein shuttle craft-like	GO:0005813	centrosome	C
m.46948	atypical protein kinase isoform j	GO:0035003	subapical complex	C
m.46948	atypical protein kinase isoform j	GO:0045179	apical cortex	C
m.46948	atypical protein kinase isoform j	GO:0016324	apical plasma membrane	C
m.46953	atypical protein kinase c	GO:0035003	subapical complex	C
m.46953	atypical protein kinase c	GO:0045179	apical cortex	C
m.46953	atypical protein kinase c	GO:0016324	apical plasma membrane	C
m.55442	segment polarity protein dishevelled	GO:0005737	cytoplasm	C
m.55442	segment polarity protein dishevelled	GO:0005912	adherens junction	C
m.55442	segment polarity protein dishevelled	GO:0005886	plasma membrane	C
m.57348	isoform a	GO:0045172	germline ring canal	C
m.57348	isoform a	GO:0000776	kinetochore	C
m.57348	isoform a	GO:0045169	fusome	C
m.57348	isoform a	GO:0005827	polar microtubule	C
m.57348	isoform a	GO:0005875	microtubule associated complex	C
m.57348	isoform a	GO:0005634	nucleus	C
m.57348	isoform a	GO:0005813	centrosome	C
m.57422	integrin beta-ps	GO:0005925	focal adhesion	C
m.57422	integrin beta-ps	GO:0031252	cell leading edge	C
m.57422	integrin beta-ps	GO:0008305	integrin complex	C
m.6100	spectrin alpha chain	GO:0031594	neuromuscular junction	C
m.6100	spectrin alpha chain	GO:0016323	basolateral plasma membrane	C
m.6100	spectrin alpha chain	GO:0008091	spectrin	C
m.6100	spectrin alpha chain	GO:0005794	Golgi apparatus	C
m.6100	spectrin alpha chain	GO:0045170	spectrosome	C
m.6100	spectrin alpha chain	GO:0045169	fusome	C
m.6100	spectrin alpha chain	GO:0005811	lipid particle	C
m.6112	spectrin alpha chain-like	GO:0031594	neuromuscular junction	C
m.6112	spectrin alpha chain-like	GO:0016323	basolateral plasma membrane	C
m.6112	spectrin alpha chain-like	GO:0008091	spectrin	C
m.6112	spectrin alpha chain-like	GO:0005794	Golgi apparatus	C
m.6112	spectrin alpha chain-like	GO:0045170	spectrosome	C
m.6112	spectrin alpha chain-like	GO:0045169	fusome	C
m.6112	spectrin alpha chain-like	GO:0005811	lipid particle	C
m.6114	spectrin alpha chain	GO:0031594	neuromuscular junction	C
m.6114	spectrin alpha chain	GO:0016323	basolateral plasma membrane	C
m.6114	spectrin alpha chain	GO:0008091	spectrin	C
m.6114	spectrin alpha chain	GO:0005794	Golgi apparatus	C
m.6114	spectrin alpha chain	GO:0045170	spectrosome	C
m.6114	spectrin alpha chain	GO:0045169	fusome	C
m.6114	spectrin alpha chain	GO:0005811	lipid particle	C
m.65115	protein lap4-like isoform 2	GO:0031594	neuromuscular junction	C
m.65115	protein lap4-like isoform 2	GO:0016323	basolateral plasma membrane	C
m.65115	protein lap4-like isoform 2	GO:0016328	lateral plasma membrane	C
m.65115	protein lap4-like isoform 2	GO:0045169	fusome	C
m.65115	protein lap4-like isoform 2	GO:0005918	septate junction	C
m.65135	isoform a	GO:0031594	neuromuscular junction	C
m.65135	isoform a	GO:0016323	basolateral plasma membrane	C
m.65135	isoform a	GO:0016328	lateral plasma membrane	C
m.65135	isoform a	GO:0045169	fusome	C
m.65135	isoform a	GO:0005918	septate junction	C
m.16790	isoform a	GO:0005737	cytoplasm	C
m.16790	isoform a	GO:0005918	septate junction	C
m.16790	isoform a	GO:0005634	nucleus	C
m.16790	isoform a	GO:0035301	Hedgehog signaling complex	C
m.19442	dally- isoform c	GO:0031594	neuromuscular junction	C
m.19442	dally- isoform c	GO:0016010	dystrophin-associated glycoprotein complex	C
m.19442	dally- isoform c	GO:0005576	extracellular region	C
m.19442	dally- isoform c	GO:0005737	cytoplasm	C
m.22286	transcription factor sox-2	GO:0031315	extrinsic to mitochondrial outer membrane	C
m.22286	transcription factor sox-2	GO:0005667	transcription factor complex	C
m.2488	fizzy-related protein homolog	GO:0030424	axon	C
m.2488	fizzy-related protein homolog	GO:0005814	centriole	C
m.2488	fizzy-related protein homolog	GO:0005811	lipid particle	C
m.2488	fizzy-related protein homolog	GO:0005819	spindle	C
m.2488	fizzy-related protein homolog	GO:0016020	membrane	C
m.26432	isoform d	GO:0005700	polytene chromosome	C
m.26432	isoform d	GO:0017053	transcriptional repressor complex	C
m.26434	isoform a	GO:0005700	polytene chromosome	C
m.26434	isoform a	GO:0017053	transcriptional repressor complex	C
m.28003	isoform d	GO:0005634	nucleus	C
m.28005	isoform d	GO:0005634	nucleus	C
m.28006	transcription factor coe3	GO:0005634	nucleus	C
m.33450	peptidylglycine alpha-hydroxylating monooxygenase	GO:0000785	chromatin	C
m.33450	peptidylglycine alpha-hydroxylating monooxygenase	GO:0016020	membrane	C
m.33450	peptidylglycine alpha-hydroxylating monooxygenase	GO:0043196	varicosity	C
m.33450	peptidylglycine alpha-hydroxylating monooxygenase	GO:0005615	extracellular space	C
m.33450	peptidylglycine alpha-hydroxylating monooxygenase	GO:0005730	nucleolus	C
m.33450	peptidylglycine alpha-hydroxylating monooxygenase	GO:0035102	PRC1 complex	C
m.33450	peptidylglycine alpha-hydroxylating monooxygenase	GO:0005783	endoplasmic reticulum	C
m.40359	isoform c	GO:0035003	subapical complex	C
m.40359	isoform c	GO:0005913	cell-cell adherens junction	C
m.40359	isoform c	GO:0016028	rhabdomere	C
m.40359	isoform c	GO:0016021	integral to membrane	C
m.40359	isoform c	GO:0005918	septate junction	C
m.40359	isoform c	GO:0016324	apical plasma membrane	C
m.46046	tubulin alpha-4a chain	GO:0005881	cytoplasmic microtubule	C
m.46046	tubulin alpha-4a chain	GO:0005576	extracellular region	C
m.46046	tubulin alpha-4a chain	GO:0005829	cytosol	C
m.47159	isoform e	GO:0000123	histone acetyltransferase complex	C
m.47159	isoform e	GO:0016585	chromatin remodeling complex	C
m.47159	isoform e	GO:0005701	polytene chromosome chromocenter	C
m.47159	isoform e	GO:0000791	euchromatin	C
m.47159	isoform e	GO:0005730	nucleolus	C
m.47160	isoform a	GO:0000123	histone acetyltransferase complex	C
m.47160	isoform a	GO:0016585	chromatin remodeling complex	C
m.47160	isoform a	GO:0005701	polytene chromosome chromocenter	C
m.47160	isoform a	GO:0000791	euchromatin	C
m.47160	isoform a	GO:0005730	nucleolus	C
m.48924	rho-associated protein kinase 2	GO:0005622	intracellular	C
m.49280	werner syndrome atp-dependent helicase	GO:0005654	nucleoplasm	C
m.49280	werner syndrome atp-dependent helicase	GO:0005730	nucleolus	C
m.49280	werner syndrome atp-dependent helicase	GO:0005813	centrosome	C
m.49280	werner syndrome atp-dependent helicase	GO:0032389	MutLalpha complex	C
m.54921	26s protease regulatory subunit 8-like	GO:0005654	nucleoplasm	C
m.54921	26s protease regulatory subunit 8-like	GO:0022624	proteasome accessory complex	C
m.54921	26s protease regulatory subunit 8-like	GO:0005730	nucleolus	C
m.54921	26s protease regulatory subunit 8-like	GO:0005829	cytosol	C
m.54921	26s protease regulatory subunit 8-like	GO:0031410	cytoplasmic vesicle	C
m.54921	26s protease regulatory subunit 8-like	GO:0031595	nuclear proteasome complex	C
m.56991	partitioning defective par-3	GO:0035003	subapical complex	C
m.56991	partitioning defective par-3	GO:0005915	zonula adherens	C
m.56991	partitioning defective par-3	GO:0045179	apical cortex	C
m.56991	partitioning defective par-3	GO:0005914	spot adherens junction	C
m.56991	partitioning defective par-3	GO:0016324	apical plasma membrane	C
m.58216	isoform a	GO:0005700	polytene chromosome	C
m.58216	isoform a	GO:0017053	transcriptional repressor complex	C
m.60374	frazzled protein	GO:0030424	axon	C
m.60374	frazzled protein	GO:0005886	plasma membrane	C
m.60374	frazzled protein	GO:0005737	cytoplasm	C
m.60374	frazzled protein	GO:0005667	transcription factor complex	C
m.60374	frazzled protein	GO:0030425	dendrite	C
m.60374	frazzled protein	GO:0043025	neuronal cell body	C
m.60376	frazzled protein	GO:0030424	axon	C
m.60376	frazzled protein	GO:0005886	plasma membrane	C
m.60376	frazzled protein	GO:0005737	cytoplasm	C
m.60376	frazzled protein	GO:0005667	transcription factor complex	C
m.60376	frazzled protein	GO:0030425	dendrite	C
m.60376	frazzled protein	GO:0043025	neuronal cell body	C
m.9161	isoform o	GO:0031523	Myb complex	C
m.9161	isoform o	GO:0005578	proteinaceous extracellular matrix	C
m.9161	isoform o	GO:0035189	Rb-E2F complex	C
m.16735	isoform a	GO:0005737	cytoplasm	C
m.16735	isoform a	GO:0005918	septate junction	C
m.16735	isoform a	GO:0005634	nucleus	C
m.16735	isoform a	GO:0035301	Hedgehog signaling complex	C
m.22788	isoform b	GO:0009925	basal plasma membrane	C
m.22788	isoform b	GO:0031594	neuromuscular junction	C
m.22788	isoform b	GO:0030315	T-tubule	C
m.22788	isoform b	GO:0071011	precatalytic spliceosome	C
m.22788	isoform b	GO:0071013	catalytic step 2 spliceosome	C
m.22788	isoform b	GO:0016011	dystroglycan complex	C
m.22788	isoform b	GO:0030532	small nuclear ribonucleoprotein complex	C
m.22788	isoform b	GO:0030018	Z disc	C
m.2365	zinc finger protein 643-like	GO:0005917	nephrocyte diaphragm	C
m.2365	zinc finger protein 643-like	GO:0005886	plasma membrane	C
m.2365	zinc finger protein 643-like	GO:0005634	nucleus	C
m.25284	histamine-gated chloride channel subunit	GO:0045211	postsynaptic membrane	C
m.25284	histamine-gated chloride channel subunit	GO:0030054	cell junction	C
m.25284	histamine-gated chloride channel subunit	GO:0005634	nucleus	C
m.25284	histamine-gated chloride channel subunit	GO:0019183	histamine-gated chloride channel complex	C
m.34162	cellular tumor antigen p53	GO:0043234	protein complex	C
m.34162	cellular tumor antigen p53	GO:0044430	cytoskeletal part	C
m.34162	cellular tumor antigen p53	GO:0005634	nucleus	C
m.38795	protein shuttle craft-like	GO:0031477	myosin VII complex	C
m.38795	protein shuttle craft-like	GO:0045179	apical cortex	C
m.38795	protein shuttle craft-like	GO:0005811	lipid particle	C
m.38795	protein shuttle craft-like	GO:0005902	microvillus	C
m.38795	protein shuttle craft-like	GO:0005634	nucleus	C
m.38795	protein shuttle craft-like	GO:0005813	centrosome	C
m.38800	shuttle craft	GO:0031477	myosin VII complex	C
m.38800	shuttle craft	GO:0045179	apical cortex	C
m.38800	shuttle craft	GO:0005811	lipid particle	C
m.38800	shuttle craft	GO:0005902	microvillus	C
m.38800	shuttle craft	GO:0005634	nucleus	C
m.38800	shuttle craft	GO:0005813	centrosome	C
m.40370	isoform d	GO:0035003	subapical complex	C
m.40370	isoform d	GO:0016028	rhabdomere	C
m.40370	isoform d	GO:0016021	integral to membrane	C
m.40370	isoform d	GO:0005918	septate junction	C
m.40370	isoform d	GO:0016324	apical plasma membrane	C
m.4331	phosphatidylinositol 3-kinase regulatory subunit	GO:0005829	cytosol	C
m.4331	phosphatidylinositol 3-kinase regulatory subunit	GO:0016020	membrane	C
m.451	creb-binding protein	GO:0000123	histone acetyltransferase complex	C
m.451	creb-binding protein	GO:0005737	cytoplasm	C
m.451	creb-binding protein	GO:0016604	nuclear body	C
m.451	creb-binding protein	GO:0000790	nuclear chromatin	C
m.57424	integrin beta-ps-like	GO:0031252	cell leading edge	C
m.57424	integrin beta-ps-like	GO:0008305	integrin complex	C
m.60995	integrin alpha-ps	GO:0016327	apicolateral plasma membrane	C
m.60995	integrin alpha-ps	GO:0016323	basolateral plasma membrane	C
m.60995	integrin alpha-ps	GO:0030054	cell junction	C
m.60995	integrin alpha-ps	GO:0016021	integral to membrane	C
m.62429	isoform a	GO:0005886	plasma membrane	C
m.62429	isoform a	GO:0005737	cytoplasm	C
m.62429	isoform a	GO:0035301	Hedgehog signaling complex	C
m.62429	isoform a	GO:0005875	microtubule associated complex	C
m.62429	isoform a	GO:0012506	vesicle membrane	C
m.8840	adp-ribosylation factor 6	GO:0055037	recycling endosome	C
m.8840	adp-ribosylation factor 6	GO:0031527	filopodium membrane	C
m.8840	adp-ribosylation factor 6	GO:0005769	early endosome	C
m.8840	adp-ribosylation factor 6	GO:0005794	Golgi apparatus	C
m.8840	adp-ribosylation factor 6	GO:0010008	endosome membrane	C
m.8840	adp-ribosylation factor 6	GO:0005938	cell cortex	C
m.8840	adp-ribosylation factor 6	GO:0001726	ruffle	C
m.8969	xanthine dehydrogenase	GO:0005576	extracellular region	C
m.8969	xanthine dehydrogenase	GO:0005777	peroxisome	C
m.8969	xanthine dehydrogenase	GO:0005829	cytosol	C
m.8970	xanthine dehydrogenase	GO:0005576	extracellular region	C
m.8970	xanthine dehydrogenase	GO:0005777	peroxisome	C
m.8970	xanthine dehydrogenase	GO:0005829	cytosol	C
m.9429	transcription factor gata-	GO:0005634	nucleus	C
m.106	nucleoside diphosphate kinase	GO:0030027	lamellipodium	C
m.106	nucleoside diphosphate kinase	GO:0005880	nuclear microtubule	C
m.106	nucleoside diphosphate kinase	GO:0005737	cytoplasm	C
m.106	nucleoside diphosphate kinase	GO:0001726	ruffle	C
m.106	nucleoside diphosphate kinase	GO:0005875	microtubule associated complex	C
m.106	nucleoside diphosphate kinase	GO:0005886	plasma membrane	C
m.15917	female doublesex	GO:0005634	nucleus	C
m.2321	palmitoyl-protein thioesterase 1	GO:0045121	membrane raft	C
m.2321	palmitoyl-protein thioesterase 1	GO:0005764	lysosome	C
m.2321	palmitoyl-protein thioesterase 1	GO:0005794	Golgi apparatus	C
m.2321	palmitoyl-protein thioesterase 1	GO:0005576	extracellular region	C
m.2321	palmitoyl-protein thioesterase 1	GO:0005829	cytosol	C
m.2321	palmitoyl-protein thioesterase 1	GO:0030424	axon	C
m.2321	palmitoyl-protein thioesterase 1	GO:0008021	synaptic vesicle	C
m.2321	palmitoyl-protein thioesterase 1	GO:0005634	nucleus	C
m.23784	palmitoyl-protein thioesterase 1	GO:0045121	membrane raft	C
m.23784	palmitoyl-protein thioesterase 1	GO:0005764	lysosome	C
m.23784	palmitoyl-protein thioesterase 1	GO:0005794	Golgi apparatus	C
m.23784	palmitoyl-protein thioesterase 1	GO:0005576	extracellular region	C
m.23784	palmitoyl-protein thioesterase 1	GO:0005829	cytosol	C
m.23784	palmitoyl-protein thioesterase 1	GO:0030424	axon	C
m.23784	palmitoyl-protein thioesterase 1	GO:0008021	synaptic vesicle	C
m.23784	palmitoyl-protein thioesterase 1	GO:0005634	nucleus	C
m.25283	histamine-gated chloride channel subunit	GO:0045211	postsynaptic membrane	C
m.25283	histamine-gated chloride channel subunit	GO:0005634	nucleus	C
m.25283	histamine-gated chloride channel subunit	GO:0019183	histamine-gated chloride channel complex	C
m.28392	cg3595	GO:0005911	cell-cell junction	C
m.28392	cg3595	GO:0016461	unconventional myosin complex	C
m.28392	cg3595	GO:0031941	filamentous actin	C
m.28392	cg3595	GO:0016460	myosin II complex	C
m.28392	cg3595	GO:0051233	spindle midzone	C
m.28392	cg3595	GO:0032154	cleavage furrow	C
m.28392	cg3595	GO:0030496	midbody	C
m.28392	cg3595	GO:0005912	adherens junction	C
m.28392	cg3595	GO:0048471	perinuclear region of cytoplasm	C
m.28392	cg3595	GO:0016324	apical plasma membrane	C
m.28392	cg3595	GO:0005938	cell cortex	C
m.306	transcription factor hox2	GO:0005634	nucleus	C
m.34573	heat shock cognate 71 kda protein	GO:0043005	neuron projection	C
m.34573	heat shock cognate 71 kda protein	GO:0042470	melanosome	C
m.34573	heat shock cognate 71 kda protein	GO:0005730	nucleolus	C
m.34573	heat shock cognate 71 kda protein	GO:0005829	cytosol	C
m.34573	heat shock cognate 71 kda protein	GO:0005681	spliceosomal complex	C
m.34573	heat shock cognate 71 kda protein	GO:0009986	cell surface	C
m.34573	heat shock cognate 71 kda protein	GO:0043025	neuronal cell body	C
m.34573	heat shock cognate 71 kda protein	GO:0070062	extracellular vesicular exosome	C
m.34573	heat shock cognate 71 kda protein	GO:0000974	Prp19 complex	C
m.34573	heat shock cognate 71 kda protein	GO:0008021	synaptic vesicle	C
m.34573	heat shock cognate 71 kda protein	GO:0005886	plasma membrane	C
m.34573	heat shock cognate 71 kda protein	GO:0061202	clathrin sculpted gamma-aminobutyric acid transport vesicle membrane	C
m.5672	heat shock cognate protein 70	GO:0043005	neuron projection	C
m.5672	heat shock cognate protein 70	GO:0042470	melanosome	C
m.5672	heat shock cognate protein 70	GO:0005730	nucleolus	C
m.5672	heat shock cognate protein 70	GO:0005829	cytosol	C
m.5672	heat shock cognate protein 70	GO:0005681	spliceosomal complex	C
m.5672	heat shock cognate protein 70	GO:0009986	cell surface	C
m.5672	heat shock cognate protein 70	GO:0043025	neuronal cell body	C
m.5672	heat shock cognate protein 70	GO:0070062	extracellular vesicular exosome	C
m.5672	heat shock cognate protein 70	GO:0000974	Prp19 complex	C
m.5672	heat shock cognate protein 70	GO:0008021	synaptic vesicle	C
m.5672	heat shock cognate protein 70	GO:0005886	plasma membrane	C
m.5672	heat shock cognate protein 70	GO:0061202	clathrin sculpted gamma-aminobutyric acid transport vesicle membrane	C
m.59766	host cell factor	GO:0048188	Set1C/COMPASS complex	C
m.59766	host cell factor	GO:0005730	nucleolus	C
m.59766	host cell factor	GO:0070461	SAGA-type complex	C
m.59766	host cell factor	GO:0005671	Ada2/Gcn5/Ada3 transcription activator complex	C
m.59766	host cell factor	GO:0043025	neuronal cell body	C
m.59766	host cell factor	GO:0070688	MLL5-L complex	C
m.59766	host cell factor	GO:0071339	MLL1 complex	C
m.59766	host cell factor	GO:0005739	mitochondrion	C
m.63203	angiotensin-converting enzyme	GO:0005615	extracellular space	C
m.63203	angiotensin-converting enzyme	GO:0009897	external side of plasma membrane	C
m.63203	angiotensin-converting enzyme	GO:0005768	endosome	C
m.63530	numb-associated kinase	GO:0016323	basolateral plasma membrane	C
m.63530	numb-associated kinase	GO:0030425	dendrite	C
m.63530	numb-associated kinase	GO:0043025	neuronal cell body	C
m.63530	numb-associated kinase	GO:0030424	axon	C
m.63530	numb-associated kinase	GO:0005918	septate junction	C
m.63530	numb-associated kinase	GO:0005634	nucleus	C
m.6752	tryptophan hydroxylase	GO:0005811	lipid particle	C
m.6752	tryptophan hydroxylase	GO:0005634	nucleus	C
m.26436	isoform d	GO:0005700	polytene chromosome	C
m.26436	isoform d	GO:0017053	transcriptional repressor complex	C
m.28909	protein sprouty	GO:0005576	extracellular region	C
m.28909	protein sprouty	GO:0005622	intracellular	C
m.28909	protein sprouty	GO:0005886	plasma membrane	C
m.3085	patched	GO:0030139	endocytic vesicle	C
m.3085	patched	GO:0045169	fusome	C
m.3085	patched	GO:0048471	perinuclear region of cytoplasm	C
m.3085	patched	GO:0005887	integral to plasma membrane	C
m.46122	importin-7	GO:0000790	nuclear chromatin	C
m.46122	importin-7	GO:0005700	polytene chromosome	C
m.46122	importin-7	GO:0005643	nuclear pore	C
m.46122	importin-7	GO:0016456	X chromosome located dosage compensation complex, transcription activating	C
m.46122	importin-7	GO:0048471	perinuclear region of cytoplasm	C
m.46122	importin-7	GO:0005938	cell cortex	C
m.46660	scarlet	GO:0043190	ATP-binding cassette (ABC) transporter complex	C
m.46660	scarlet	GO:0005694	chromosome	C
m.46660	scarlet	GO:0005887	integral to plasma membrane	C
m.46660	scarlet	GO:0005634	nucleus	C
m.60260	polyribonucleotide nucleotidyltransferase mitochondrial	GO:0005758	mitochondrial intermembrane space	C
m.60260	polyribonucleotide nucleotidyltransferase mitochondrial	GO:0045025	mitochondrial degradosome	C
m.60260	polyribonucleotide nucleotidyltransferase mitochondrial	GO:0005886	plasma membrane	C
m.60373	importin alpha re-exporter	GO:0005737	cytoplasm	C
m.60373	importin alpha re-exporter	GO:0005643	nuclear pore	C
m.60373	importin alpha re-exporter	GO:0071013	catalytic step 2 spliceosome	C
m.60373	importin alpha re-exporter	GO:0005669	transcription factor TFIID complex	C
m.60373	importin alpha re-exporter	GO:0035327	transcriptionally active chromatin	C
m.61013	partial	GO:0016020	membrane	C
m.61013	partial	GO:0005576	extracellular region	C
m.61013	partial	GO:0009986	cell surface	C
m.61013	partial	GO:0005634	nucleus	C
m.61194	transformed 3t3 cell double minute p53 binding protein	GO:0005737	cytoplasm	C
m.61194	transformed 3t3 cell double minute p53 binding protein	GO:0005730	nucleolus	C
m.61194	transformed 3t3 cell double minute p53 binding protein	GO:0016604	nuclear body	C
m.61194	transformed 3t3 cell double minute p53 binding protein	GO:0043234	protein complex	C
m.62244	rac serine threonine kinase	GO:0005737	cytoplasm	C
m.62244	rac serine threonine kinase	GO:0009986	cell surface	C
m.62244	rac serine threonine kinase	GO:0005886	plasma membrane	C
m.8897	rac serine threonine kinase	GO:0005737	cytoplasm	C
m.8897	rac serine threonine kinase	GO:0009986	cell surface	C
m.8897	rac serine threonine kinase	GO:0005886	plasma membrane	C
m.12121	isoform e	GO:0005737	cytoplasm	C
m.12121	isoform e	GO:0005634	nucleus	C
m.13907	polehole	GO:0005622	intracellular	C
m.14787	par- isoform p	GO:0031594	neuromuscular junction	C
m.14787	par- isoform p	GO:0016323	basolateral plasma membrane	C
m.14787	par- isoform p	GO:0045172	germline ring canal	C
m.14787	par- isoform p	GO:0045169	fusome	C
m.14787	par- isoform p	GO:0061174	type I terminal button	C
m.14787	par- isoform p	GO:0005938	cell cortex	C
m.25452	extramacrochaetae protein	GO:0005737	cytoplasm	C
m.25452	extramacrochaetae protein	GO:0005634	nucleus	C
m.30298	ets dna-binding protein pokkuri-like	GO:0005737	cytoplasm	C
m.30298	ets dna-binding protein pokkuri-like	GO:0005634	nucleus	C
m.34225	isoform c	GO:0005634	nucleus	C
m.35992	glutamate mitochondrial	GO:0009331	glycerol-3-phosphate dehydrogenase complex	C
m.35992	glutamate mitochondrial	GO:0005759	mitochondrial matrix	C
m.35992	glutamate mitochondrial	GO:0005576	extracellular region	C
m.35992	glutamate mitochondrial	GO:0031430	M band	C
m.35992	glutamate mitochondrial	GO:0030018	Z disc	C
m.35992	glutamate mitochondrial	GO:0005811	lipid particle	C
m.35993	glutamate isoform a	GO:0009331	glycerol-3-phosphate dehydrogenase complex	C
m.35993	glutamate isoform a	GO:0005759	mitochondrial matrix	C
m.35993	glutamate isoform a	GO:0005576	extracellular region	C
m.35993	glutamate isoform a	GO:0031430	M band	C
m.35993	glutamate isoform a	GO:0030018	Z disc	C
m.35993	glutamate isoform a	GO:0005811	lipid particle	C
m.35994	glutamate dehydrogenase	GO:0009331	glycerol-3-phosphate dehydrogenase complex	C
m.35994	glutamate dehydrogenase	GO:0005759	mitochondrial matrix	C
m.35994	glutamate dehydrogenase	GO:0005576	extracellular region	C
m.35994	glutamate dehydrogenase	GO:0031430	M band	C
m.35994	glutamate dehydrogenase	GO:0030018	Z disc	C
m.35994	glutamate dehydrogenase	GO:0005811	lipid particle	C
m.35996	glutamate dehydrogenase	GO:0009331	glycerol-3-phosphate dehydrogenase complex	C
m.35996	glutamate dehydrogenase	GO:0005759	mitochondrial matrix	C
m.35996	glutamate dehydrogenase	GO:0005576	extracellular region	C
m.35996	glutamate dehydrogenase	GO:0031430	M band	C
m.35996	glutamate dehydrogenase	GO:0030018	Z disc	C
m.35996	glutamate dehydrogenase	GO:0005811	lipid particle	C
m.37054	atp-dependent lon protease atp-dependent lon protease	GO:0042645	mitochondrial nucleoid	C
m.39246	creb-binding protein	GO:0000123	histone acetyltransferase complex	C
m.39246	creb-binding protein	GO:0016592	mediator complex	C
m.40966	lim domain binding protein	GO:0005634	nucleus	C
m.42373	transcription factor e2f	GO:0000785	chromatin	C
m.42373	transcription factor e2f	GO:0035189	Rb-E2F complex	C
m.42373	transcription factor e2f	GO:0031523	Myb complex	C
m.45167	p21 -activated kinase 4	GO:0005700	polytene chromosome	C
m.45167	p21 -activated kinase 4	GO:0005913	cell-cell adherens junction	C
m.45167	p21 -activated kinase 4	GO:0005737	cytoplasm	C
m.45167	p21 -activated kinase 4	GO:0005634	nucleus	C
m.45167	p21 -activated kinase 4	GO:0031523	Myb complex	C
m.45890	transcription initiation factor tfiid subunit 10	GO:0000125	PCAF complex	C
m.45890	transcription initiation factor tfiid subunit 10	GO:0005669	transcription factor TFIID complex	C
m.45890	transcription initiation factor tfiid subunit 10	GO:0048471	perinuclear region of cytoplasm	C
m.45890	transcription initiation factor tfiid subunit 10	GO:0030914	STAGA complex	C
m.45890	transcription initiation factor tfiid subunit 10	GO:0033276	transcription factor TFTC complex	C
m.46147	chromatin-remodeling complex atpase chain iswi-like	GO:0005700	polytene chromosome	C
m.46147	chromatin-remodeling complex atpase chain iswi-like	GO:0031213	RSF complex	C
m.46147	chromatin-remodeling complex atpase chain iswi-like	GO:0005667	transcription factor complex	C
m.46147	chromatin-remodeling complex atpase chain iswi-like	GO:0016589	NURF complex	C
m.46147	chromatin-remodeling complex atpase chain iswi-like	GO:0016590	ACF complex	C
m.46147	chromatin-remodeling complex atpase chain iswi-like	GO:0008623	chromatin accessibility complex	C
m.46147	chromatin-remodeling complex atpase chain iswi-like	GO:0035060	brahma complex	C
m.48189	par- isoform w	GO:0031594	neuromuscular junction	C
m.48189	par- isoform w	GO:0016323	basolateral plasma membrane	C
m.48189	par- isoform w	GO:0045172	germline ring canal	C
m.48189	par- isoform w	GO:0045169	fusome	C
m.48189	par- isoform w	GO:0061174	type I terminal button	C
m.48189	par- isoform w	GO:0005938	cell cortex	C
m.48190	par- isoform w	GO:0031594	neuromuscular junction	C
m.48190	par- isoform w	GO:0016323	basolateral plasma membrane	C
m.48190	par- isoform w	GO:0045172	germline ring canal	C
m.48190	par- isoform w	GO:0045169	fusome	C
m.48190	par- isoform w	GO:0061174	type I terminal button	C
m.48190	par- isoform w	GO:0005938	cell cortex	C
m.52945	dual specificity protein phosphatase 10-like	GO:0005794	Golgi apparatus	C
m.52945	dual specificity protein phosphatase 10-like	GO:0005783	endoplasmic reticulum	C
m.52996	dual specificity protein phosphatase 10	GO:0005794	Golgi apparatus	C
m.52996	dual specificity protein phosphatase 10	GO:0005783	endoplasmic reticulum	C
m.5375	casein kinase ii beta isoform k	GO:0005956	protein kinase CK2 complex	C
m.5375	casein kinase ii beta isoform k	GO:0005829	cytosol	C
m.5375	casein kinase ii beta isoform k	GO:0031519	PcG protein complex	C
m.5375	casein kinase ii beta isoform k	GO:0005886	plasma membrane	C
m.54068	chromatin-remodeling complex atpase chain iswi	GO:0005700	polytene chromosome	C
m.54068	chromatin-remodeling complex atpase chain iswi	GO:0031213	RSF complex	C
m.54068	chromatin-remodeling complex atpase chain iswi	GO:0005667	transcription factor complex	C
m.54068	chromatin-remodeling complex atpase chain iswi	GO:0016589	NURF complex	C
m.54068	chromatin-remodeling complex atpase chain iswi	GO:0016590	ACF complex	C
m.54068	chromatin-remodeling complex atpase chain iswi	GO:0008623	chromatin accessibility complex	C
m.54068	chromatin-remodeling complex atpase chain iswi	GO:0035060	brahma complex	C
m.1117	yellow protein	GO:0005925	focal adhesion	C
m.1117	yellow protein	GO:0070451	cell hair	C
m.1117	yellow protein	GO:0005832	chaperonin-containing T-complex	C
m.1117	yellow protein	GO:0005576	extracellular region	C
m.1117	yellow protein	GO:0005875	microtubule associated complex	C
m.1117	yellow protein	GO:0030018	Z disc	C
m.1458	isoform d	GO:0005884	actin filament	C
m.1458	isoform d	GO:0032154	cleavage furrow	C
m.1458	isoform d	GO:0045177	apical part of cell	C
m.1458	isoform d	GO:0005912	adherens junction	C
m.1458	isoform d	GO:0005826	actomyosin contractile ring	C
m.18737	xanthine dehydrogenase	GO:0005829	cytosol	C
m.24329	dead box atp-dependent rna helicase	GO:0072686	mitotic spindle	C
m.24329	dead box atp-dependent rna helicase	GO:0016281	eukaryotic translation initiation factor 4F complex	C
m.24329	dead box atp-dependent rna helicase	GO:0005829	cytosol	C
m.24329	dead box atp-dependent rna helicase	GO:0005813	centrosome	C
m.24329	dead box atp-dependent rna helicase	GO:0005875	microtubule associated complex	C
m.24329	dead box atp-dependent rna helicase	GO:0005634	nucleus	C
m.25751	forkhead box subgroup o	GO:0005737	cytoplasm	C
m.25751	forkhead box subgroup o	GO:0005634	nucleus	C
m.33772	adp-ribosylation factor	GO:0000139	Golgi membrane	C
m.33772	adp-ribosylation factor	GO:0005881	cytoplasmic microtubule	C
m.33772	adp-ribosylation factor	GO:0005813	centrosome	C
m.33772	adp-ribosylation factor	GO:0032391	photoreceptor connecting cilium	C
m.33772	adp-ribosylation factor	GO:0030496	midbody	C
m.33772	adp-ribosylation factor	GO:0005876	spindle microtubule	C
m.33772	adp-ribosylation factor	GO:0005886	plasma membrane	C
m.33772	adp-ribosylation factor	GO:0005634	nucleus	C
m.3858	AGAP000786-PA	GO:0005884	actin filament	C
m.3858	AGAP000786-PA	GO:0016021	integral to membrane	C
m.3858	AGAP000786-PA	GO:0022625	cytosolic large ribosomal subunit	C
m.3858	AGAP000786-PA	GO:0005875	microtubule associated complex	C
m.3858	AGAP000786-PA	GO:0005811	lipid particle	C
m.3858	AGAP000786-PA	GO:0016324	apical plasma membrane	C
m.3858	AGAP000786-PA	GO:0022627	cytosolic small ribosomal subunit	C
m.43970	argonaute-2	GO:0016442	RNA-induced silencing complex	C
m.43970	argonaute-2	GO:0016021	integral to membrane	C
m.43970	argonaute-2	GO:0005737	cytoplasm	C
m.43970	argonaute-2	GO:0070578	RISC-loading complex	C
m.4449	casein kinase ii alpha partial	GO:0005956	protein kinase CK2 complex	C
m.4449	casein kinase ii alpha partial	GO:0016581	NuRD complex	C
m.4449	casein kinase ii alpha partial	GO:0005829	cytosol	C
m.4449	casein kinase ii alpha partial	GO:0016580	Sin3 complex	C
m.4449	casein kinase ii alpha partial	GO:0031519	PcG protein complex	C
m.46146	chromatin-remodeling complex atpase chain iswi-like	GO:0005700	polytene chromosome	C
m.46146	chromatin-remodeling complex atpase chain iswi-like	GO:0031213	RSF complex	C
m.46146	chromatin-remodeling complex atpase chain iswi-like	GO:0005667	transcription factor complex	C
m.46146	chromatin-remodeling complex atpase chain iswi-like	GO:0016589	NURF complex	C
m.46146	chromatin-remodeling complex atpase chain iswi-like	GO:0016590	ACF complex	C
m.46146	chromatin-remodeling complex atpase chain iswi-like	GO:0008623	chromatin accessibility complex	C
m.46146	chromatin-remodeling complex atpase chain iswi-like	GO:0035060	brahma complex	C
m.46677	nanos	GO:0045495	pole plasm	C
m.56276	isoform a	GO:0016323	basolateral plasma membrane	C
m.56276	isoform a	GO:0005768	endosome	C
m.56276	isoform a	GO:0048471	perinuclear region of cytoplasm	C
m.57377	fasciclin ii	GO:0031594	neuromuscular junction	C
m.57377	fasciclin ii	GO:0036062	presynaptic periactive zone	C
m.57377	fasciclin ii	GO:0042734	presynaptic membrane	C
m.57377	fasciclin ii	GO:0016021	integral to membrane	C
m.57377	fasciclin ii	GO:0005737	cytoplasm	C
m.57377	fasciclin ii	GO:0045211	postsynaptic membrane	C
m.57377	fasciclin ii	GO:0030424	axon	C
m.57377	fasciclin ii	GO:0014069	postsynaptic density	C
m.57377	fasciclin ii	GO:0005886	plasma membrane	C
m.57380	fasciclin ii	GO:0031594	neuromuscular junction	C
m.57380	fasciclin ii	GO:0036062	presynaptic periactive zone	C
m.57380	fasciclin ii	GO:0042734	presynaptic membrane	C
m.57380	fasciclin ii	GO:0016021	integral to membrane	C
m.57380	fasciclin ii	GO:0005737	cytoplasm	C
m.57380	fasciclin ii	GO:0045211	postsynaptic membrane	C
m.57380	fasciclin ii	GO:0030424	axon	C
m.57380	fasciclin ii	GO:0014069	postsynaptic density	C
m.57380	fasciclin ii	GO:0005886	plasma membrane	C
m.58587	disco interacting protein isoform b	GO:0016027	inaD signaling complex	C
m.58587	disco interacting protein isoform b	GO:0005634	nucleus	C
m.62685	isoform c	GO:0005875	microtubule associated complex	C
m.62685	isoform c	GO:0005886	plasma membrane	C
m.681	tubulin beta chain variant 1	GO:0045298	tubulin complex	C
m.681	tubulin beta chain variant 1	GO:0044297	cell body	C
m.681	tubulin beta chain variant 1	GO:0005641	nuclear envelope lumen	C
m.681	tubulin beta chain variant 1	GO:0005829	cytosol	C
m.681	tubulin beta chain variant 1	GO:0005874	microtubule	C
m.681	tubulin beta chain variant 1	GO:0005886	plasma membrane	C
m.9430	isoform b	GO:0005634	nucleus	C
m.10843	metabotropic glutamate receptor 1 isoform beta precursor	GO:0042734	presynaptic membrane	C
m.10843	metabotropic glutamate receptor 1 isoform beta precursor	GO:0045211	postsynaptic membrane	C
m.10843	metabotropic glutamate receptor 1 isoform beta precursor	GO:0043025	neuronal cell body	C
m.10843	metabotropic glutamate receptor 1 isoform beta precursor	GO:0030424	axon	C
m.10843	metabotropic glutamate receptor 1 isoform beta precursor	GO:0014069	postsynaptic density	C
m.10843	metabotropic glutamate receptor 1 isoform beta precursor	GO:0005887	integral to plasma membrane	C
m.10843	metabotropic glutamate receptor 1 isoform beta precursor	GO:0005634	nucleus	C
m.10849	metabotropic glutamate receptor 1 isoform beta precursor	GO:0042734	presynaptic membrane	C
m.10849	metabotropic glutamate receptor 1 isoform beta precursor	GO:0045211	postsynaptic membrane	C
m.10849	metabotropic glutamate receptor 1 isoform beta precursor	GO:0043025	neuronal cell body	C
m.10849	metabotropic glutamate receptor 1 isoform beta precursor	GO:0030424	axon	C
m.10849	metabotropic glutamate receptor 1 isoform beta precursor	GO:0014069	postsynaptic density	C
m.10849	metabotropic glutamate receptor 1 isoform beta precursor	GO:0005887	integral to plasma membrane	C
m.10849	metabotropic glutamate receptor 1 isoform beta precursor	GO:0005634	nucleus	C
m.12553	rps6-p70-protein partial	GO:0005840	ribosome	C
m.12553	rps6-p70-protein partial	GO:0048786	presynaptic active zone	C
m.12553	rps6-p70-protein partial	GO:0005874	microtubule	C
m.14700	cubitus interruptus	GO:0016020	membrane	C
m.14700	cubitus interruptus	GO:0005737	cytoplasm	C
m.14700	cubitus interruptus	GO:0005634	nucleus	C
m.14700	cubitus interruptus	GO:0035301	Hedgehog signaling complex	C
m.15255	spectrin beta chain	GO:0031594	neuromuscular junction	C
m.15255	spectrin beta chain	GO:0008091	spectrin	C
m.15255	spectrin beta chain	GO:0045170	spectrosome	C
m.15255	spectrin beta chain	GO:0016328	lateral plasma membrane	C
m.15255	spectrin beta chain	GO:0045169	fusome	C
m.15255	spectrin beta chain	GO:0030424	axon	C
m.15255	spectrin beta chain	GO:0016327	apicolateral plasma membrane	C
m.15255	spectrin beta chain	GO:0005811	lipid particle	C
m.15256	spectrin beta chain	GO:0031594	neuromuscular junction	C
m.15256	spectrin beta chain	GO:0008091	spectrin	C
m.15256	spectrin beta chain	GO:0045170	spectrosome	C
m.15256	spectrin beta chain	GO:0016328	lateral plasma membrane	C
m.15256	spectrin beta chain	GO:0045169	fusome	C
m.15256	spectrin beta chain	GO:0030424	axon	C
m.15256	spectrin beta chain	GO:0016327	apicolateral plasma membrane	C
m.15256	spectrin beta chain	GO:0005811	lipid particle	C
m.15257	spectrin beta chain	GO:0031594	neuromuscular junction	C
m.15257	spectrin beta chain	GO:0008091	spectrin	C
m.15257	spectrin beta chain	GO:0045170	spectrosome	C
m.15257	spectrin beta chain	GO:0016328	lateral plasma membrane	C
m.15257	spectrin beta chain	GO:0045169	fusome	C
m.15257	spectrin beta chain	GO:0030424	axon	C
m.15257	spectrin beta chain	GO:0016327	apicolateral plasma membrane	C
m.15257	spectrin beta chain	GO:0005811	lipid particle	C
m.19183	membrane-associated guanylate kinase	GO:0035003	subapical complex	C
m.19183	membrane-associated guanylate kinase	GO:0005913	cell-cell adherens junction	C
m.19183	membrane-associated guanylate kinase	GO:0045179	apical cortex	C
m.19183	membrane-associated guanylate kinase	GO:0005918	septate junction	C
m.19183	membrane-associated guanylate kinase	GO:0005634	nucleus	C
m.19183	membrane-associated guanylate kinase	GO:0016324	apical plasma membrane	C
m.21743	catalase	GO:0005777	peroxisome	C
m.21743	catalase	GO:0005891	voltage-gated calcium channel complex	C
m.21743	catalase	GO:0005634	nucleus	C
m.25063	tyrosine-protein kinase btk29a	GO:0005737	cytoplasm	C
m.25063	tyrosine-protein kinase btk29a	GO:0045172	germline ring canal	C
m.25063	tyrosine-protein kinase btk29a	GO:0005886	plasma membrane	C
m.37438	isoform c	GO:0005768	endosome	C
m.37438	isoform c	GO:0005887	integral to plasma membrane	C
m.37438	isoform c	GO:0005938	cell cortex	C
m.42483	ephrin type-a receptor 5	GO:0005791	rough endoplasmic reticulum	C
m.42483	ephrin type-a receptor 5	GO:0005887	integral to plasma membrane	C
m.42483	ephrin type-a receptor 5	GO:0048471	perinuclear region of cytoplasm	C
m.42483	ephrin type-a receptor 5	GO:0009897	external side of plasma membrane	C
m.42483	ephrin type-a receptor 5	GO:0030425	dendrite	C
m.42483	ephrin type-a receptor 5	GO:0043025	neuronal cell body	C
m.45887	transcription initiation factor tfiid subunit 10	GO:0000125	PCAF complex	C
m.45887	transcription initiation factor tfiid subunit 10	GO:0005669	transcription factor TFIID complex	C
m.45887	transcription initiation factor tfiid subunit 10	GO:0048471	perinuclear region of cytoplasm	C
m.45887	transcription initiation factor tfiid subunit 10	GO:0030914	STAGA complex	C
m.45887	transcription initiation factor tfiid subunit 10	GO:0033276	transcription factor TFTC complex	C
m.57003	tyrosine-protein kinase abl	GO:0005911	cell-cell junction	C
m.57003	tyrosine-protein kinase abl	GO:0005927	muscle tendon junction	C
m.57003	tyrosine-protein kinase abl	GO:0019897	extrinsic to plasma membrane	C
m.57003	tyrosine-protein kinase abl	GO:0005829	cytosol	C
m.57003	tyrosine-protein kinase abl	GO:0045179	apical cortex	C
m.57003	tyrosine-protein kinase abl	GO:0030424	axon	C
m.57010	tyrosine-protein kinase abl	GO:0005911	cell-cell junction	C
m.57010	tyrosine-protein kinase abl	GO:0005927	muscle tendon junction	C
m.57010	tyrosine-protein kinase abl	GO:0019897	extrinsic to plasma membrane	C
m.57010	tyrosine-protein kinase abl	GO:0005829	cytosol	C
m.57010	tyrosine-protein kinase abl	GO:0045179	apical cortex	C
m.57010	tyrosine-protein kinase abl	GO:0030424	axon	C
m.5877	bagpipe	GO:0030119	AP-type membrane coat adaptor complex	C
m.5877	bagpipe	GO:0030136	clathrin-coated vesicle	C
m.5877	bagpipe	GO:0005634	nucleus	C
m.5877	bagpipe	GO:0005905	coated pit	C
m.61263	clathrin heavy chain	GO:0030132	clathrin coat of coated pit	C
m.61263	clathrin heavy chain	GO:0005802	trans-Golgi network	C
m.61263	clathrin heavy chain	GO:0030141	secretory granule	C
m.61263	clathrin heavy chain	GO:0030130	clathrin coat of trans-Golgi network vesicle	C
m.61263	clathrin heavy chain	GO:0030129	clathrin coat of synaptic vesicle	C
m.61263	clathrin heavy chain	GO:0048471	perinuclear region of cytoplasm	C
m.61263	clathrin heavy chain	GO:0005811	lipid particle	C
m.61265	clathrin heavy chain	GO:0030132	clathrin coat of coated pit	C
m.61265	clathrin heavy chain	GO:0005802	trans-Golgi network	C
m.61265	clathrin heavy chain	GO:0030141	secretory granule	C
m.61265	clathrin heavy chain	GO:0030130	clathrin coat of trans-Golgi network vesicle	C
m.61265	clathrin heavy chain	GO:0030129	clathrin coat of synaptic vesicle	C
m.61265	clathrin heavy chain	GO:0048471	perinuclear region of cytoplasm	C
m.61265	clathrin heavy chain	GO:0005811	lipid particle	C
m.62796	spectrin beta chain	GO:0031594	neuromuscular junction	C
m.62796	spectrin beta chain	GO:0008091	spectrin	C
m.62796	spectrin beta chain	GO:0045170	spectrosome	C
m.62796	spectrin beta chain	GO:0016328	lateral plasma membrane	C
m.62796	spectrin beta chain	GO:0045169	fusome	C
m.62796	spectrin beta chain	GO:0030424	axon	C
m.62796	spectrin beta chain	GO:0016327	apicolateral plasma membrane	C
m.62796	spectrin beta chain	GO:0005811	lipid particle	C
m.6368	variable lymphocyte receptor a	GO:0016021	integral to membrane	C
m.6368	variable lymphocyte receptor a	GO:0005737	cytoplasm	C
m.12854	tlr3	GO:0016021	integral to membrane	C
m.12854	tlr3	GO:0005737	cytoplasm	C
m.14699	cubitus interruptus	GO:0016020	membrane	C
m.14699	cubitus interruptus	GO:0005737	cytoplasm	C
m.14699	cubitus interruptus	GO:0005634	nucleus	C
m.14699	cubitus interruptus	GO:0035301	Hedgehog signaling complex	C
m.16636	calcineurin-mediated signaling pathway inhibitor dscr1	GO:0005759	mitochondrial matrix	C
m.16636	calcineurin-mediated signaling pathway inhibitor dscr1	GO:0031209	SCAR complex	C
m.16636	calcineurin-mediated signaling pathway inhibitor dscr1	GO:0045177	apical part of cell	C
m.16636	calcineurin-mediated signaling pathway inhibitor dscr1	GO:0005634	nucleus	C
m.16636	calcineurin-mediated signaling pathway inhibitor dscr1	GO:0045202	synapse	C
m.1944	camp-dependent protein kinase catalytic subunit	GO:0005952	cAMP-dependent protein kinase complex	C
m.1944	camp-dependent protein kinase catalytic subunit	GO:0005886	plasma membrane	C
m.23478	steroid receptor seven- isoforms b c-like	GO:0005737	cytoplasm	C
m.23478	steroid receptor seven- isoforms b c-like	GO:0005634	nucleus	C
m.23481	steroid receptor seven- isoforms b c-like	GO:0005737	cytoplasm	C
m.23481	steroid receptor seven- isoforms b c-like	GO:0005634	nucleus	C
m.23485	coup transcription	GO:0005737	cytoplasm	C
m.23485	coup transcription	GO:0005634	nucleus	C
m.25161	ubiquitin conjugating enzyme	GO:0005634	nucleus	C
m.25326	vasodilator-stimulated phosphoprotein	GO:0005911	cell-cell junction	C
m.25326	vasodilator-stimulated phosphoprotein	GO:0030027	lamellipodium	C
m.25326	vasodilator-stimulated phosphoprotein	GO:0005622	intracellular	C
m.25326	vasodilator-stimulated phosphoprotein	GO:0030424	axon	C
m.25326	vasodilator-stimulated phosphoprotein	GO:0032433	filopodium tip	C
m.25326	vasodilator-stimulated phosphoprotein	GO:0005912	adherens junction	C
m.25724	potassium voltage-gated channel protein eag-like	GO:0008076	voltage-gated potassium channel complex	C
m.25724	potassium voltage-gated channel protein eag-like	GO:0005634	nucleus	C
m.27551	na+ k+ atpase alpha subunit	GO:0016323	basolateral plasma membrane	C
m.27551	na+ k+ atpase alpha subunit	GO:0005918	septate junction	C
m.27551	na+ k+ atpase alpha subunit	GO:0005890	sodium:potassium-exchanging ATPase complex	C
m.27551	na+ k+ atpase alpha subunit	GO:0005634	nucleus	C
m.33467	lines_drome ame: full=protein lines	GO:0005737	cytoplasm	C
m.33467	lines_drome ame: full=protein lines	GO:0005886	plasma membrane	C
m.33467	lines_drome ame: full=protein lines	GO:0005634	nucleus	C
m.33834	abdominal isoform a	GO:0005667	transcription factor complex	C
m.33844	abdominal isoform a	GO:0005667	transcription factor complex	C
m.33850	abdominal isoform a	GO:0005667	transcription factor complex	C
m.33863	abdominal isoform a	GO:0005667	transcription factor complex	C
m.33974	imitation swi	GO:0005700	polytene chromosome	C
m.33974	imitation swi	GO:0031213	RSF complex	C
m.33974	imitation swi	GO:0005667	transcription factor complex	C
m.33974	imitation swi	GO:0016589	NURF complex	C
m.33974	imitation swi	GO:0016590	ACF complex	C
m.33974	imitation swi	GO:0008623	chromatin accessibility complex	C
m.33974	imitation swi	GO:0035060	brahma complex	C
m.36283	heterogeneous nuclear ribonucleoprotein	GO:0000785	chromatin	C
m.36283	heterogeneous nuclear ribonucleoprotein	GO:0035062	omega speckle	C
m.36283	heterogeneous nuclear ribonucleoprotein	GO:0071011	precatalytic spliceosome	C
m.36283	heterogeneous nuclear ribonucleoprotein	GO:0005737	cytoplasm	C
m.36283	heterogeneous nuclear ribonucleoprotein	GO:0005730	nucleolus	C
m.36283	heterogeneous nuclear ribonucleoprotein	GO:0071013	catalytic step 2 spliceosome	C
m.36283	heterogeneous nuclear ribonucleoprotein	GO:0005703	polytene chromosome puff	C
m.3810	rac-gtp binding protein	GO:0008290	F-actin capping protein complex	C
m.3810	rac-gtp binding protein	GO:0005869	dynactin complex	C
m.3810	rac-gtp binding protein	GO:0031307	integral to mitochondrial outer membrane	C
m.3810	rac-gtp binding protein	GO:0016324	apical plasma membrane	C
m.39430	lon protease mitochondrial-like	GO:0042645	mitochondrial nucleoid	C
m.42766	protein trachealess-like isoform 1	GO:0005811	lipid particle	C
m.42766	protein trachealess-like isoform 1	GO:0005634	nucleus	C
m.42770	isoform a	GO:0005811	lipid particle	C
m.42770	isoform a	GO:0005634	nucleus	C
m.42912	serine threonine-protein kinase polo	GO:0000940	condensed chromosome outer kinetochore	C
m.42912	serine threonine-protein kinase polo	GO:0005814	centriole	C
m.42912	serine threonine-protein kinase polo	GO:0005874	microtubule	C
m.42912	serine threonine-protein kinase polo	GO:0005635	nuclear envelope	C
m.42912	serine threonine-protein kinase polo	GO:0030496	midbody	C
m.42912	serine threonine-protein kinase polo	GO:0000922	spindle pole	C
m.4295	p38 map kinase	GO:0005634	nucleus	C
m.45632	gdp-fucose transporter	GO:0016021	integral to membrane	C
m.45632	gdp-fucose transporter	GO:0005798	Golgi-associated vesicle	C
m.45634	gdp-fucose transporter	GO:0016021	integral to membrane	C
m.45634	gdp-fucose transporter	GO:0005798	Golgi-associated vesicle	C
m.48127	forkhead box isoform d	GO:0005730	nucleolus	C
m.48156	forkhead box isoform d	GO:0005634	nucleus	C
m.48169	forkhead box isoform d	GO:0005730	nucleolus	C
m.48291	histone	GO:0005654	nucleoplasm	C
m.48291	histone	GO:0005700	polytene chromosome	C
m.48291	histone	GO:0005576	extracellular region	C
m.48291	histone	GO:0000786	nucleosome	C
m.48291	histone	GO:0001740	Barr body	C
m.53882	protein wntless-like	GO:0031594	neuromuscular junction	C
m.53882	protein wntless-like	GO:0042734	presynaptic membrane	C
m.53882	protein wntless-like	GO:0031302	intrinsic to endosome membrane	C
m.53882	protein wntless-like	GO:0045211	postsynaptic membrane	C
m.53882	protein wntless-like	GO:0005771	multivesicular body	C
m.53882	protein wntless-like	GO:0005769	early endosome	C
m.53882	protein wntless-like	GO:0070062	extracellular vesicular exosome	C
m.53882	protein wntless-like	GO:0030054	cell junction	C
m.53882	protein wntless-like	GO:0031227	intrinsic to endoplasmic reticulum membrane	C
m.53882	protein wntless-like	GO:0030285	integral to synaptic vesicle membrane	C
m.53882	protein wntless-like	GO:0005887	integral to plasma membrane	C
m.53882	protein wntless-like	GO:0031228	intrinsic to Golgi membrane	C
m.55357	atp-dependent helicase brm	GO:0035060	brahma complex	C
m.57970	citron ser thr kinase	GO:0005826	actomyosin contractile ring	C
m.57970	citron ser thr kinase	GO:0043186	P granule	C
m.57970	citron ser thr kinase	GO:0071011	precatalytic spliceosome	C
m.57970	citron ser thr kinase	GO:0071013	catalytic step 2 spliceosome	C
m.57970	citron ser thr kinase	GO:0005875	microtubule associated complex	C
m.58733	kinesin heavy chain	GO:0005874	microtubule	C
m.58733	kinesin heavy chain	GO:0005871	kinesin complex	C
m.58733	kinesin heavy chain	GO:0005739	mitochondrion	C
m.61012	transcription factor	GO:0009986	cell surface	C
m.61012	transcription factor	GO:0005634	nucleus	C
m.61834	isoform e	GO:0030478	actin cap	C
m.61834	isoform e	GO:0016328	lateral plasma membrane	C
m.61834	isoform e	GO:0045179	apical cortex	C
m.61834	isoform e	GO:0045178	basal part of cell	C
m.61834	isoform e	GO:0016324	apical plasma membrane	C
m.61834	isoform e	GO:0005826	actomyosin contractile ring	C
m.61837	isoform g	GO:0030478	actin cap	C
m.61837	isoform g	GO:0016328	lateral plasma membrane	C
m.61837	isoform g	GO:0045179	apical cortex	C
m.61837	isoform g	GO:0045178	basal part of cell	C
m.61837	isoform g	GO:0016324	apical plasma membrane	C
m.61837	isoform g	GO:0005826	actomyosin contractile ring	C
m.62470	microtubule associated-protein orbit	GO:0045172	germline ring canal	C
m.62470	microtubule associated-protein orbit	GO:0000776	kinetochore	C
m.62470	microtubule associated-protein orbit	GO:0045169	fusome	C
m.62470	microtubule associated-protein orbit	GO:0005813	centrosome	C
m.62470	microtubule associated-protein orbit	GO:0005827	polar microtubule	C
m.62470	microtubule associated-protein orbit	GO:0005875	microtubule associated complex	C
m.62470	microtubule associated-protein orbit	GO:0005634	nucleus	C
m.62476	microtubule associated-protein orbit	GO:0045172	germline ring canal	C
m.62476	microtubule associated-protein orbit	GO:0000776	kinetochore	C
m.62476	microtubule associated-protein orbit	GO:0045169	fusome	C
m.62476	microtubule associated-protein orbit	GO:0005813	centrosome	C
m.62476	microtubule associated-protein orbit	GO:0005827	polar microtubule	C
m.62476	microtubule associated-protein orbit	GO:0005875	microtubule associated complex	C
m.62476	microtubule associated-protein orbit	GO:0005634	nucleus	C
m.62487	microtubule associated-protein orbit	GO:0045172	germline ring canal	C
m.62487	microtubule associated-protein orbit	GO:0000776	kinetochore	C
m.62487	microtubule associated-protein orbit	GO:0045169	fusome	C
m.62487	microtubule associated-protein orbit	GO:0005813	centrosome	C
m.62487	microtubule associated-protein orbit	GO:0005827	polar microtubule	C
m.62487	microtubule associated-protein orbit	GO:0005875	microtubule associated complex	C
m.62487	microtubule associated-protein orbit	GO:0005634	nucleus	C
m.62543	microtubule associated-protein orbit	GO:0045172	germline ring canal	C
m.62543	microtubule associated-protein orbit	GO:0000776	kinetochore	C
m.62543	microtubule associated-protein orbit	GO:0045169	fusome	C
m.62543	microtubule associated-protein orbit	GO:0005813	centrosome	C
m.62543	microtubule associated-protein orbit	GO:0005827	polar microtubule	C
m.62543	microtubule associated-protein orbit	GO:0005875	microtubule associated complex	C
m.62543	microtubule associated-protein orbit	GO:0005634	nucleus	C
m.63515	starry isoform b	GO:0005911	cell-cell junction	C
m.63515	starry isoform b	GO:0005887	integral to plasma membrane	C
m.63521	starry isoform b	GO:0005911	cell-cell junction	C
m.63521	starry isoform b	GO:0005887	integral to plasma membrane	C
m.63549	histone deacetylase	GO:0035098	ESC/E(Z) complex	C
m.63549	histone deacetylase	GO:0016581	NuRD complex	C
m.63549	histone deacetylase	GO:0005705	polytene chromosome interband	C
m.63549	histone deacetylase	GO:0016580	Sin3 complex	C
m.63549	histone deacetylase	GO:0031523	Myb complex	C
m.65629	acetyl-coa carboxylase	GO:0000235	astral microtubule	C
m.65629	acetyl-coa carboxylase	GO:0000242	pericentriolar material	C
m.65629	acetyl-coa carboxylase	GO:0005875	microtubule associated complex	C
m.65629	acetyl-coa carboxylase	GO:0005811	lipid particle	C
m.65629	acetyl-coa carboxylase	GO:0000922	spindle pole	C
m.10526	g protein alpha s subunit gs1	GO:0005604	basement membrane	C
m.10526	g protein alpha s subunit gs1	GO:0005834	heterotrimeric G-protein complex	C
m.1340	phospholipase c beta	GO:0016027	inaD signaling complex	C
m.1340	phospholipase c beta	GO:0005622	intracellular	C
m.16192	tyrosine-protein kinase src64b	GO:0045172	germline ring canal	C
m.20360	fez family zinc finger protein 2-like	GO:0035003	subapical complex	C
m.20360	fez family zinc finger protein 2-like	GO:0005884	actin filament	C
m.20360	fez family zinc finger protein 2-like	GO:0005819	spindle	C
m.20360	fez family zinc finger protein 2-like	GO:0045169	fusome	C
m.20360	fez family zinc finger protein 2-like	GO:0019898	extrinsic to membrane	C
m.20360	fez family zinc finger protein 2-like	GO:0005912	adherens junction	C
m.20360	fez family zinc finger protein 2-like	GO:0005634	nucleus	C
m.20360	fez family zinc finger protein 2-like	GO:0005938	cell cortex	C
m.21130	suppressor of hairless	GO:0017053	transcriptional repressor complex	C
m.21130	suppressor of hairless	GO:0005737	cytoplasm	C
m.21141	suppressor of hairless	GO:0017053	transcriptional repressor complex	C
m.21141	suppressor of hairless	GO:0005737	cytoplasm	C
m.23182	receptor-type tyrosine-protein phosphatase beta	GO:0005911	cell-cell junction	C
m.23182	receptor-type tyrosine-protein phosphatase beta	GO:0043197	dendritic spine	C
m.23182	receptor-type tyrosine-protein phosphatase beta	GO:0016021	integral to membrane	C
m.23182	receptor-type tyrosine-protein phosphatase beta	GO:0016328	lateral plasma membrane	C
m.23182	receptor-type tyrosine-protein phosphatase beta	GO:0016324	apical plasma membrane	C
m.23276	map microtubule affinity-regulating kinase	GO:0031594	neuromuscular junction	C
m.23276	map microtubule affinity-regulating kinase	GO:0016323	basolateral plasma membrane	C
m.23276	map microtubule affinity-regulating kinase	GO:0045172	germline ring canal	C
m.23276	map microtubule affinity-regulating kinase	GO:0045169	fusome	C
m.23276	map microtubule affinity-regulating kinase	GO:0061174	type I terminal button	C
m.23276	map microtubule affinity-regulating kinase	GO:0005938	cell cortex	C
m.2554	brain-specific homeobox	GO:0016028	rhabdomere	C
m.2554	brain-specific homeobox	GO:0005863	striated muscle myosin thick filament	C
m.2554	brain-specific homeobox	GO:0031672	A band	C
m.2554	brain-specific homeobox	GO:0005703	polytene chromosome puff	C
m.2554	brain-specific homeobox	GO:0005886	plasma membrane	C
m.2554	brain-specific homeobox	GO:0005634	nucleus	C
m.26737	tubulin beta-1 partial	GO:0044297	cell body	C
m.26737	tubulin beta-1 partial	GO:0005641	nuclear envelope lumen	C
m.26737	tubulin beta-1 partial	GO:0005829	cytosol	C
m.26737	tubulin beta-1 partial	GO:0005874	microtubule	C
m.26737	tubulin beta-1 partial	GO:0005886	plasma membrane	C
m.27516	f-box and wd-40 domain protein	GO:0019005	SCF ubiquitin ligase complex	C
m.28404	polya-binding isoform a	GO:0071011	precatalytic spliceosome	C
m.28404	polya-binding isoform a	GO:0035770	ribonucleoprotein granule	C
m.28404	polya-binding isoform a	GO:0071013	catalytic step 2 spliceosome	C
m.28404	polya-binding isoform a	GO:0005875	microtubule associated complex	C
m.28404	polya-binding isoform a	GO:0005811	lipid particle	C
m.2920	segmentation polarity homeobox protein engrailed	GO:0005634	nucleus	C
m.30332	gaba receptor	GO:0045211	postsynaptic membrane	C
m.30332	gaba receptor	GO:0030425	dendrite	C
m.30332	gaba receptor	GO:0030424	axon	C
m.30332	gaba receptor	GO:0030054	cell junction	C
m.30332	gaba receptor	GO:0030285	integral to synaptic vesicle membrane	C
m.30332	gaba receptor	GO:0005886	plasma membrane	C
m.30332	gaba receptor	GO:0034707	chloride channel complex	C
m.30345	gaba receptor	GO:0045211	postsynaptic membrane	C
m.30345	gaba receptor	GO:0030425	dendrite	C
m.30345	gaba receptor	GO:0030424	axon	C
m.30345	gaba receptor	GO:0030054	cell junction	C
m.30345	gaba receptor	GO:0030285	integral to synaptic vesicle membrane	C
[truncated: 70,030 more rows]

## Sheet: Table S4
Table S4. Top 100 genes with at least 2-fold increase in abundance in early response to a blood meal.
Unigene	Sequence Description	Log2 change
m.10778	No homolog; putative receptor	1.79769e+308
m.32786	No homolog; secreted protein (has signal)	1.79769e+308
m.32787	No homolog; secreted protein (has signal)	1.79769e+308
m.3943	No homolog; secreted protein (has signal)	1.79769e+308
m.47062	No homolog; contains coils	1.79769e+308
m.47065	No homolog; contains coils (transcription initiator)	1.79769e+308
m.47068	No homolog; contains coils	1.79769e+308
m.27331	No homolog; secreted protein (has signal)	11.1628
m.47066	No homolog; contains coils	10.8406
m.21702	No homolog; unknown	10.5648
m.19894	No homolog; putative receptor	10.5482
m.27347	No homolog; secreted protein (has signal)	10.4514
m.27343	No homolog; secreted protein (has signal)	10.0883
m.2224	No homolog; secreted protein (has signal)	9.93125
m.21703	No homolog; contains coils	9.75267
m.2223	No homolog; secreted protein (has signal)	9.54906
m.10243	No homolog; secreted protein (has signal)	7.86322
m.10246	No homolog; secreted protein (has signal)	7.64839
m.47071	No homolog; secreted protein (has signal)	7.13117
m.29767	No homolog; unknown	6.77715
m.3441	No homolog; unknown	6.66674
m.6660	No homolog; transmembrane receptor	6.42168
m.29768	No homolog; unknown	6.22087
m.3710	No homolog; putative receptor	5.86508
m.3479	No homolog; putative receptor	5.51742
m.11055	No homolog; secreted protein (has signal) with coils	5.40369
m.8448	No homolog; contains coils	4.96038
m.29765	No homolog; contains coils	4.92512
m.8452	No homolog; contains coils	4.92026
m.34386	No homolog; contains coils	4.84595
m.2140	No homolog; contains coils	4.82855
m.10987	No homolog; secreted protein (has signal)	4.70556
m.23751	No homolog; unknown	4.67959
m.29769	No homolog; putative receptor	4.63484
m.54798	No homolog; unknown	4.57016
m.4659	No homolog; unknown	4.49533
m.15993	Unknown hypothetical protein	7.25178
m.3622	Unknown hypothetical protein	7.0136
m.21847	Unknown hypothetical protein	6.80786
m.21845	Unknown hypothetical protein	6.14038
m.1323	7TM chemoreceptor - full; olfactory/gustatory receptor, GPCR	6.4906
m.7821	attacin, anti-microbial peptide	6.31018
m.34773	aurora borealis	4.65156
m.34772	aurora borealis	4.58719
m.57054	cadherin	5.77168
m.13065	carboxypeptidase N subunit 2 precursor	7.4274
m.23487	cathepsin l	6.57031
m.10000	cec-a (defense)	4.5691
m.66384	cell cycle checkpoint protein rad17	6.19719
m.1319	conserved hypothetical protein	4.66274
m.10170	cysteine-rich venom protein, putative	4.73398
m.18898	ecdysone-inducedprotein 75B isoform A, nuclear receptor	7.04839
m.4954	elongase, putative	4.91976
m.4554	general odorant-binding protein 99a precursor	5.2131
m.12725	GPCR Latrophilin Family	5.79317
m.23845	GPCR Latrophilin Family	5.55627
m.33315	heme peroxidase	5.61314
m.15778	hormonereceptor-like in 4, nuclear receptor	5.67247
m.9461	hypothetical protein AaeL_AAEL004837	4.75121
m.1493	hypothetical protein AaeL_AAEL014103	1.79769e+308
m.64722	hypothetical protein AaeL_AAEL014694	4.78977
m.1496	hypothetical protein AND_11684	5.45316
m.6661	hypothetical protein DAPPUDRAFT_300316	8.92691
m.904	hypothetical protein SINV_01607	4.7584
m.1508	hypothetical protein LOC100569215	4.57743
m.18873	hypothetical protein LOC100574845	4.57107
m.2898	hypothetical protein LOC100634292	4.5942
m.8456	hypothetical protein LOC100902684	5.16884
m.8454	hypothetical protein LOC100902684	4.65826
m.9029	hypothetical protein TcasGA2_TC001993	4.92732
m.5659	kda salivary secreted protein	6.15348
m.11338	lethal(2)essential for life protein, l2efl	4.50827
m.10879	leucine-rich transmembrane protein	6.53928
m.32785	lipase	10.973
m.20671	lipase	9.95975
m.25960	lipase	7.15699
m.8956	myb sant-like dna-binding domain-containing protein 3	5.70481
m.8958	nuclease harbi1-like	5.89324
m.16176	origin recognition complex subunit 6	5.01871
m.8090	protein takeout-like	11.1449
m.2792	ribonucleoside-diphosphate reductase small chain	4.69648
m.59697	s33901reverse transcriptase - silkworm transposon pao	4.74859
m.59695	s33901reverse transcriptase - silkworm transposon pao	4.59097
m.38542	sarcolemmal associated protein, putative	4.69094
m.6481	serine protease	10.9078
m.54570	serine protease	5.25017
m.6943	serine protease	5.13891
m.14393	short-chain dehydrogenase	4.55118
m.6922	slit protein	10.3995
m.13852	structure-specific endonuclease subunit slx1-like	5.02828
m.2336	tigger transposable element derived	4.93088
m.57159	triacylglycerol lipase	9.83286
m.15311	trypsin	9.02594
m.3474	vitellogenin partial (N-terminus)	8.24281
m.21012	vitellogenin partial (N-terminus)	6.01484
m.27656	vitellogenin	8.02709
m.53803	vitellogenin partial (C-terminus)	7.18669
m.66372	vitellogenin partial (N-terminus)	5.86086
m.1989	zinc finger DNA binding protein	4.84784
m.1310	zxd family zinc finger c	6.15013
Top 35 listed genes had no homology hits to GenBank nr database, but domains and motifs were found using InterproScan. Unknown hypothetical proteins are all GenBank matches to unique C. sonorensis genes. Other hypothetical proteins matched arthropod homologs, as indicated.

## Sheet: Table S5
Table S5. Effect of blood feeding on differential expression of genes in female Culicoides sonorensis.
GO Type	Slim_ID	Category	Tn vs. BE dn	Tn vs. BE up	Tn vs. BL dn	Tn vs. BL up	BE vs. BL dn	BE vs. BL up
C	GO:0000228	nuclear chromosome	1	36	0	2	28	1
C	GO:0005576	extracellular region	57	13	9	18	4	61
C	GO:0005622	intracellular	395	590	137	90	369	320
C	GO:0005623	cell	608	607	182	99	389	432
C	GO:0005634	nucleus	109	366	60	16	260	59
C	GO:0005635	nuclear envelope	3	14	1	1	10	3
C	GO:0005654	nucleoplasm	7	90	5	2	49	3
C	GO:0005694	chromosome	16	121	11	7	100	9
C	GO:0005737	cytoplasm	268	149	69	72	85	251
C	GO:0005739	mitochondrion	72	23	5	24	5	105
C	GO:0005811	lipid particle	56	10	3	22	3	64
C	GO:0005856	cytoskeleton	101	98	43	13	70	72
C	GO:0005886	plasma membrane	244	33	65	9	24	109
C	GO:0043226	organelle	260	476	80	62	294	250
C	GO:0043234	protein complex	219	295	58	53	178	171
F	GO:0001071	nucleic acid binding transcription factor activity	73	37	39	5	50	31
F	GO:0003677	DNA binding	69	92	50	8	81	29
F	GO:0004871	signal transducer activity	103	21	31	7	18	53
F	GO:0008233	peptidase activity	74	16	13	42	5	95
F	GO:0008289	lipid binding	48	6	28	5	6	14
F	GO:0016301	kinase activity	93	42	34	9	35	58
F	GO:0016491	oxidoreductase activity	170	22	23	53	15	181
F	GO:0016887	ATPase activity	53	33	6	8	20	49
F	GO:0022857	transmembrane transporter activity	271	21	55	44	10	223
F	GO:0030234	enzyme regulator activity	58	21	22	4	14	23
F	GO:0043167	ion binding	361	156	103	53	107	241
P	GO:0000003	reproduction	251	300	73	33	221	168
P	GO:0000902	cell morphogenesis	156	74	81	9	77	69
P	GO:0002376	immune system process	82	31	27	12	24	65
P	GO:0005975	carbohydrate metabolic process	54	8	5	37	3	77
P	GO:0006259	DNA metabolic process	13	146	8	15	70	14
P	GO:0006397	mRNA processing	9	58	6	1	29	9
P	GO:0006464	cellular protein modification process	75	96	21	21	63	61
P	GO:0006520	cellular amino acid metabolic process	55	8	7	26	0	88
P	GO:0006810	transport	435	95	102	58	59	270
P	GO:0006950	response to stress	129	120	24	24	74	104
P	GO:0007010	cytoskeleton organization	99	146	52	19	76	60
P	GO:0007049	cell cycle	78	299	20	32	192	69
P	GO:0007059	chromosome segregation	13	53	2	3	36	12
P	GO:0007067	mitosis	13	63	2	7	31	13
P	GO:0007155	cell adhesion	105	9	36	1	4	46
P	GO:0007165	signal transduction	270	129	82	18	107	134
P	GO:0007267	cell-cell signaling	225	53	99	11	36	70
P	GO:0008219	cell death	69	37	21	10	43	55
P	GO:0008283	cell proliferation	81	38	34	4	33	45
P	GO:0009056	catabolic process	87	57	17	40	33	82
P	GO:0009058	biosynthetic process	232	279	77	75	186	195
P	GO:0009790	embryo development	203	85	58	21	79	133
P	GO:0016192	vesicle-mediated transport	109	42	35	11	35	38
P	GO:0022607	cellular component assembly	111	78	40	7	45	61
P	GO:0030154	cell differentiation	674	366	264	47	305	340
P	GO:0034641	cellular nitrogen compound metabolic process	256	329	86	50	218	168
P	GO:0040007	growth	90	34	26	3	43	59
P	GO:0040011	locomotion	111	28	54	6	35	40
P	GO:0042592	homeostatic process	47	13	16	8	10	40
P	GO:0044281	small molecule metabolic process	160	56	27	53	18	159
P	GO:0048646	anatomical structure formation involved in morphogenesis	113	48	31	6	47	74
P	GO:0048856	anatomical structure development	1502	608	524	92	590	891
P	GO:0048870	cell motility	83	43	26	5	34	43
P	GO:0050877	neurological system process	281	38	118	9	42	103
P	GO:0051276	chromosome organization	14	120	10	5	83	14
P	GO:0051301	cell division	38	54	21	6	28	24
P	GO:0055085	transmembrane transport	124	5	25	14	1	67
Numbers of genes differentially expressed in each GO-Slim category for each pair-wise transcriptome comparison (column headings) are shown. Tn, teneral; BE, blood early (2, 6 12 h post-blood feeding); BL, blood late (36 h post-blood feeding)

## Sheet: Table S6
Table S6. Significant differentially expressed genes between teneral and early blood-fed C. sonorensis
Unigene	Seq Desc.	sample_1	sample_2	value_1	value_2	Log2 change
[truncated: 8,414 more rows]

## Sheet: Table S7
Table S7. Significant differentially expressed genes between teneral and late blood-fed C. sonorensis
[truncated: 5,144 more rows]

[truncated: 5 more sheets: Table S8, Table S9, Table S10, Table S11, Table S12]
